# Supplementary material for: Quetiapine has an additive effect to triiodothyronine in inducing differentiation of oligodendrocyte precursor cells through induction of cholesterol biosynthesis
Source: PLoS One. 2019 Sep 6;14(9):e0221747. doi: 10.1371/journal.pone.0221747 (PMC6730995; doi:10.1371/journal.pone.0221747)
Supplement: S1 Table — (XLSX) [file pone.0221747.s005.xlsx]

## Sheet: S1_ Table
probeid	symbol	Day 2 FC	Day 2 Adjusted p Value	Day 2 Average Expression	Day 4 FC	Day 4 Adjusted P Value	Day 4 Average Expression	gene
1383394_at	Dct	0.0658467	1.87e-06	8.62493	0.0417311	3.79e-05	9.53711	dopachrome tautomerase
1368044_at	Scg2	0.22346	0.000143996	4.93673	0.0419401	2.99e-06	6.56519	secretogranin II
1369056_at	Rpe65	0.0798546	1.65e-06	6.7071	0.0539068	6.48e-06	7.8432	retinal pigment epithelium 65
1387022_at	Aldh1a1	0.0983577	1.79e-05	6.51903	0.0543273	9.02e-06	7.39854	aldehyde dehydrogenase 1 family, member A1
1369200_at	Nt5e	0.0590833	2.42e-05	6.54176	0.0561594	1.32e-07	6.667	5' nucleotidase, ecto
1387509_at	Dio3	0.265377	0.00133308	6.45712	0.0651069	0.00117053	7.28963	deiodinase, iodothyronine, type III
1368059_at	Crym	0.0732978	8.25e-07	9.01121	0.0678239	7.04e-07	8.96231	crystallin, mu
1388145_at	Tnxb	0.196454	0.000253361	5.42189	0.0786908	1.45e-05	5.76177	tenascin XB
1367973_at	Ccl2	0.533317	0.00933042	4.11183	0.0830737	0.000555425	5.4953	chemokine (C-C motif) ligand 2
1371525_at	Slc12a7	0.0829693	1.79e-05	7.62705	0.0882049	2.99e-06	8.0413	solute carrier family 12 (potassium/chloride transporters), member 7
1395966_at	Kctd14	0.241512	0.00156938	7.92392	0.088828	2.24e-05	8.16987	potassium channel tetramerisation domain containing 14
1372752_at	LOC100911766 /// Tspan4	0.26104	0.00130565	8.28773	0.107329	1.43e-05	8.89784	tetraspanin-4-like /// tetraspanin 4
1387529_a_at	Tagln3	0.249194	5.39e-05	8.70205	0.108093	1.63e-06	9.15415	transgelin 3
1367939_at	Rbp1	0.119662	2.26e-06	8.61871	0.114119	0.000265392	9.4557	retinol binding protein 1, cellular
1390518_at	Emid1	0.245502	0.000523824	8.46654	0.122264	5.52e-06	8.4193	EMI domain containing 1
1398383_at	Cyb561	0.322473	0.0164679	5.94788	0.126872	9.13e-05	6.49618	cytochrome b-561
1374947_at	Bcar3	0.201863	3.45e-07	6.90486	0.129036	2.99e-06	7.36221	breast cancer anti-estrogen resistance 3
1385248_a_at	LOC100910855 /// Ogn	0.269094	0.000747842	5.33243	0.13278	0.000383829	5.91289	mimecan-like /// osteoglycin
1376749_at	LOC100910855 /// Ogn	0.235142	0.000292871	6.57314	0.13671	0.00178643	7.27083	mimecan-like /// osteoglycin
1372779_at	B3gnt2	0.155554	2.56e-05	6.7669	0.147113	2.23e-05	7.42002	UDP-GlcNAc:betaGal beta-1,3-N-acetylglucosaminyltransferase 2
1369381_a_at	Slc15a1	0.0891933	8.25e-07	6.69206	0.147452	4.81e-05	6.08343	solute carrier family 15 (oligopeptide transporter), member 1
1383200_at	Ccdc81	0.336042	0.00158762	4.9739	0.148663	0.00031592	5.53492	coiled-coil domain containing 81
1398326_at	Chchd10	0.347651	0.000827384	7.79115	0.151557	6.48e-06	8.78905	coiled-coil-helix-coiled-coil-helix domain containing 10
1372301_at	Aebp1	0.258103	0.000199694	6.31043	0.157393	3.97e-05	7.22886	AE binding protein 1
1392894_at	Fgl2	0.619085	0.00823292	6.24845	0.159815	0.00079237	7.90821	fibrinogen-like 2
1370150_a_at	Thrsp	0.519488	0.0022274	9.81819	0.162863	0.00602044	9.97567	thyroid hormone responsive
1387088_at	Gal	0.327176	0.0202512	5.74043	0.164052	0.0070603	6.85772	galanin/GMAP prepropeptide
1387852_at	Thrsp	0.593041	0.0477473	8.63331	0.164757	0.00356844	8.83348	thyroid hormone responsive
1380250_at	Sned1	0.277614	1.93e-05	6.1799	0.16657	7.04e-07	6.67727	sushi, nidogen and EGF-like domains 1
1387938_at	Baalc	0.353099	9.73e-05	5.82967	0.171577	0.000164368	6.89901	brain and acute leukemia, cytoplasmic
1371595_at	LOC100912446	0.148672	3.47e-07	8.13644	0.173089	2.03e-05	9.60915	uncharacterized LOC100912446
1397164_at	LOC100912446	0.189764	9.73e-05	5.92639	0.174044	1.29e-05	7.24401	uncharacterized LOC100912446
1371400_at	Thrsp	0.589535	0.0121254	9.80988	0.17901	0.00496325	10.0086	thyroid hormone responsive
1377353_a_at	Tnfsf13	0.311691	0.00028245	6.18468	0.179506	2.81e-05	6.8609	tumor necrosis factor (ligand) superfamily, member 13
1368071_at	Marc2	0.218379	1.87e-06	9.84179	0.185328	1.75e-07	10.5176	mitochondrial amidoxime reducing component 2
1394786_at	Sorl1	0.208208	3.78e-05	8.50018	0.188796	7.99e-06	8.95168	sortilin-related receptor, LDLR class A repeats-containing
1369336_at	Hr	0.198922	3.45e-07	8.67022	0.190886	1.32e-07	8.79817	hair growth associated
1371691_at	Rarres2	0.314271	4.22e-05	7.34606	0.191162	0.000287464	7.95454	retinoic acid receptor responder (tazarotene induced) 2
1372208_at	Ppp1r1b	0.510032	0.00603619	6.70662	0.191839	3.79e-06	7.93662	protein phosphatase 1, regulatory (inhibitor) subunit 1B
1387197_at	LOC100910891 /// Omd	0.374057	0.00354988	6.30364	0.202716	6.08e-05	7.0145	osteomodulin-like /// osteomodulin
1367612_at	Mgst1	0.587524	0.00691726	7.56827	0.208121	7.27e-05	8.50672	microsomal glutathione S-transferase 1
1369693_a_at	Slc1a2	0.523885	0.0131371	5.63582	0.208692	0.000201236	6.3074	solute carrier family 1 (glial high affinity glutamate transporter), member 2
1387913_at	Cyp2d4	0.442594	0.00125618	6.42441	0.209846	0.000506589	7.37929	cytochrome P450, family 2, subfamily d, polypeptide 4
1389891_at	Col11a2	0.233962	1.14e-05	8.49618	0.210476	1.32e-07	8.54624	collagen, type XI, alpha 2
1390450_a_at	LOC100910855 /// Ogn	0.37155	0.000916172	4.44764	0.211593	0.00120805	4.99227	mimecan-like /// osteoglycin
1393933_at	Sorl1	0.232485	0.000163021	6.01951	0.213373	1.35e-05	6.31959	sortilin-related receptor, LDLR class A repeats-containing
1368135_at	Ninj2	0.196568	0.0012883	9.71428	0.21531	4.81e-05	9.79159	ninjurin 2
1377434_at	Mfrp	0.484728	0.00166048	5.41978	0.215708	0.00196253	5.98877	membrane frizzled-related protein
1371237_a_at	LOC100362769 /// Mt1a /// Ttr	0.472095	0.00221647	10.9909	0.218261	2.41e-05	11.5631	hypothetical protein LOC100362769 /// metallothionein 1a /// transthyretin
1368182_at	Acsl6	0.431738	0.000794841	8.75618	0.219569	2.92e-05	8.92039	acyl-CoA synthetase long-chain family member 6
1371108_a_at	Atp1a1	0.343071	0.000101982	9.1223	0.22046	3.09e-06	9.23371	ATPase, Na+/K+ transporting, alpha 1 polypeptide
1374284_at	Rassf4	0.365076	0.000604275	7.04681	0.221683	0.000573115	7.51428	Ras association (RalGDS/AF-6) domain family member 4
1367585_a_at	Atp1a1	0.331585	5.47e-05	10.2502	0.22223	9.11e-07	10.4276	ATPase, Na+/K+ transporting, alpha 1 polypeptide
1393626_at	Sorl1	0.321405	0.00034165	6.26122	0.224504	7.99e-06	6.54327	sortilin-related receptor, LDLR class A repeats-containing
1370209_at	Klf9	0.191953	1.87e-06	9.46661	0.228398	2.93e-05	10.13	Kruppel-like factor 9
1390412_at	LOC100911874 /// Slc40a1	0.411512	0.00513905	6.09509	0.230402	6.8e-05	6.1888	solute carrier family 40 member 1-like /// solute carrier family 40 (iron-regulated transporter), member 1
1383263_at	LOC100910855 /// Ogn	0.371188	0.00289181	6.06734	0.232802	0.00593741	6.6419	mimecan-like /// osteoglycin
1375983_at	Mamdc2	0.338899	4.73e-05	6.27832	0.235386	6.09e-06	6.22335	MAM domain containing 2
1387130_at	LOC100911874 /// Slc40a1	0.429868	0.00145866	6.8285	0.235938	2.23e-05	6.82102	solute carrier family 40 member 1-like /// solute carrier family 40 (iron-regulated transporter), member 1
1367712_at	Timp1	0.393264	0.00036409	8.06849	0.236877	2.23e-05	8.32532	TIMP metallopeptidase inhibitor 1
1377091_at	Prrt1	0.292578	0.000602803	9.3194	0.237685	0.000155328	9.48321	proline-rich transmembrane protein 1
1373266_at	Fam107a	0.37783	0.0115545	8.58061	0.239184	4.95e-05	8.8245	family with sequence similarity 107, member A
1388425_at	Oaf	0.323347	0.00028245	9.63091	0.23919	0.00270922	9.91764	OAF homolog (Drosophila)
1390112_at	Efemp1	0.497794	0.0330587	5.47879	0.239212	2.92e-05	6.58927	EGF-containing fibulin-like extracellular matrix protein 1
1374633_at	Pm20d2	0.347432	5.25e-05	7.51937	0.241572	2.99e-06	7.80617	peptidase M20 domain containing 2
1377369_at	Cybrd1	0.569356	0.000958058	6.0463	0.250474	0.00255694	6.42662	cytochrome b reductase 1
1391593_at	Rassf4	0.424414	0.00276366	6.13111	0.251785	0.000306227	6.61959	Ras association (RalGDS/AF-6) domain family member 4
1378321_at	Rassf4	0.38517	0.000532053	6.77004	0.251802	0.00160544	7.27849	Ras association (RalGDS/AF-6) domain family member 4
1374544_at	MGC112715	0.382592	0.000627338	8.10598	0.260812	4.2e-05	8.44911	hypothetical protein LOC690899
1387065_at	Plcd4	0.351136	0.000213807	7.73123	0.263792	1.11e-05	8.27659	phospholipase C, delta 4
1373152_at	Prss23	0.342978	6.02e-05	8.34974	0.264884	0.00010879	8.52683	protease, serine, 23
1384791_at	B3gnt2	0.362673	0.004731	5.72237	0.264999	0.000206227	6.406	UDP-GlcNAc:betaGal beta-1,3-N-acetylglucosaminyltransferase 2
1377457_a_at	Sorl1	0.271649	0.000487477	7.01847	0.265284	1.87e-05	7.38608	sortilin-related receptor, LDLR class A repeats-containing
1383072_at	Pygm	0.591332	0.0233247	4.2599	0.268176	0.00106248	4.81755	phosphorylase, glycogen, muscle
1394077_at	Rnd3	0.384716	6.88e-05	7.55328	0.273077	2.23e-05	7.57068	Rho family GTPase 3
1370428_x_at	RT1-A2 /// RT1-A3 /// RT1-EC2	0.451798	0.0012435	6.56444	0.273107	8.65e-05	7.23517	RT1 class Ia, locus A2 /// RT1 class I, locus A3 /// RT1 class Ib, locus EC2
1387874_at	Dbp	0.303353	1.61e-06	8.40469	0.274733	1.23e-06	8.63669	D site of albumin promoter (albumin D-box) binding protein
1375900_at	Tnfrsf9	0.608033	0.022607	5.97175	0.274811	0.00118006	6.52153	tumor necrosis factor receptor superfamily, member 9
1383891_a_at	LOC100910745	0.356591	0.000120928	7.36851	0.275909	1.12e-05	7.52656	FLYWCH family member 2-like
1372621_at	Eva1b	0.536114	0.00238814	5.87581	0.276025	1.45e-05	6.04813	eva-1 homolog B
1393696_at	Fibin	0.568156	0.0420684	4.16389	0.27835	0.00698515	4.4402	fin bud initiation factor homolog (zebrafish)
1367814_at	Atp1b1	0.330926	5.31e-05	10.4683	0.279347	2.65e-05	10.9868	ATPase, Na+/K+ transporting, beta 1 polypeptide
1375247_at	Mgll	0.565224	0.00758297	9.05688	0.280592	2.81e-05	9.37185	monoglyceride lipase
1367929_at	Cd59	0.578236	0.00200341	7.36139	0.280641	2.06e-05	8.42728	CD59 molecule, complement regulatory protein
1389517_at	LOC681186	0.659124	0.0170754	5.73762	0.283247	0.000467051	6.24891	hypothetical protein LOC681186
1383012_at	Rhpn2	0.599019	0.021228	4.89507	0.283889	0.000441418	5.55299	rhophilin, Rho GTPase binding protein 2
1368342_at	Ampd3	0.612166	0.00705935	8.64197	0.284172	0.000238204	9.22436	adenosine monophosphate deaminase 3
1374013_at	C1qtnf5	0.426759	0.000200416	8.58246	0.285493	7.04e-07	8.93857	C1q and tumor necrosis factor related protein 5
1370201_at	Calb1	0.439602	0.00603431	8.13563	0.285941	0.000274598	8.60755	calbindin 1
1387383_at	Gabbr2	0.335465	0.000104617	7.87243	0.287974	8.6e-05	8.11608	gamma-aminobutyric acid (GABA) B receptor 2
1376319_at	Sema3c	0.194763	1.49e-05	7.94112	0.288529	0.00293189	8.65652	sema domain, immunoglobulin domain (Ig), short basic domain, secreted, (semaphorin) 3C
1376066_at	Rnd3	0.393094	0.000211433	8.64135	0.289446	0.000141832	8.67238	Rho family GTPase 3
1383892_at	LOC100910745	0.376149	0.00132024	5.63789	0.290373	3.3e-05	5.77362	FLYWCH family member 2-like
1395695_at	Aebp1	0.555521	0.00976399	5.17756	0.293375	0.00162252	5.6087	AE binding protein 1
1396238_at	Galnt14	0.178046	2.9e-05	6.3331	0.29418	0.000338421	5.59671	UDP-N-acetyl-alpha-D-galactosamine:polypeptide N-acetylgalactosaminyltransferase 14 (GalNAc-T14)
1370907_at	St6gal1	0.288447	3.45e-07	9.50006	0.297489	3.09e-06	9.58442	ST6 beta-galactosamide alpha-2,6-sialyltranferase 1
1383439_at	Npas2	0.553448	0.0189901	5.53721	0.300487	0.000596773	5.8674	neuronal PAS domain protein 2
1368075_at	Lipa	0.380773	0.000172072	8.9829	0.301474	2.23e-05	8.91064	lipase A, lysosomal acid, cholesterol esterase
1388569_at	Serpinf1	0.302225	3.45e-07	9.81383	0.303762	7.23e-05	10.667	serpin peptidase inhibitor, clade F (alpha-2 antiplasmin, pigment epithelium derived factor), member 1
1388447_at	Lbh	0.25848	4.82e-05	9.57644	0.306231	4.81e-05	9.16969	limb bud and heart development
1368190_at	Ren	0.42947	0.000213807	6.95388	0.308798	0.000336735	7.59884	renin
1369182_at	F3	0.459305	0.000410245	8.72395	0.309268	4.2e-05	8.63419	coagulation factor III (thromboplastin, tissue factor)
1380377_at	Btk	0.394418	0.000116962	5.76154	0.309627	2.71e-05	6.03575	Bruton agammaglobulinemia tyrosine kinase
1393171_at	Tmem47	0.508506	0.000132144	8.45823	0.310592	6.9e-06	8.7172	transmembrane protein 47
1367816_at	Hopx	0.45267	0.000101982	9.57149	0.3106	0.000467119	10.6054	HOP homeobox
1369167_at	Gfra2	0.264338	4.82e-05	8.0025	0.311374	0.000660832	7.6847	GDNF family receptor alpha 2
1388644_at	Mgll	0.648566	0.0270768	9.51279	0.312132	1.87e-05	9.76195	monoglyceride lipase
1396323_at	LOC681383	0.251383	0.00564083	4.16288	0.312567	0.00259201	4.17957	similar to Protein C10orf11 homolog
1388485_at	Cxcl14	0.52552	0.00344563	7.99674	0.312909	1.63e-06	8.70946	chemokine (C-X-C motif) ligand 14
1370831_at	Mgll	0.58732	0.00840618	8.25455	0.312939	1.43e-05	8.54247	monoglyceride lipase
1376036_at	Flvcr2	0.228847	2.28e-05	6.30344	0.315308	2.23e-05	5.9471	feline leukemia virus subgroup C cellular receptor family, member 2
1367568_a_at	Mgp	0.24821	0.000256898	6.47399	0.319069	0.00413925	6.90745	matrix Gla protein
1388618_at	Nid2	0.386805	5.52e-05	9.48679	0.321342	0.00164811	9.41538	nidogen 2 (osteonidogen)
1376792_at	Eva1a	0.545029	0.0258418	3.5766	0.321613	0.0029261	3.98772	eva-1 homolog A
1372870_at	Kdelr3	0.476312	0.000997143	6.67581	0.322996	0.000124076	6.82468	KDEL (Lys-Asp-Glu-Leu) endoplasmic reticulum protein retention receptor 3
1388146_at	LOC100912222	0.476861	0.000160293	10.6407	0.324426	6.13e-05	11.388	uncharacterized LOC100912222
1379677_at	Tnfsf13	0.552165	0.0078569	5.93718	0.325779	0.0012618	6.38943	tumor necrosis factor (ligand) superfamily, member 13
1368688_at	Ntsr2	0.652151	0.0153833	8.12215	0.326098	2.71e-05	9.53997	neurotensin receptor 2
1375846_at	Xpr1	0.527517	0.00166701	8.97614	0.32666	2.53e-05	8.99529	xenotropic and polytropic retrovirus receptor 1
1368612_at	Itgb4	0.589194	0.0148735	5.51326	0.327922	0.0110822	6.04313	integrin, beta 4
1373790_at	Car14	0.382176	0.010511	6.10201	0.329971	0.000167494	9.19883	carbonic anhydrase 14
1388902_at	Loxl1	0.57906	0.0158802	6.7908	0.331516	0.00104467	7.11597	lysyl oxidase-like 1
1393846_at	Fam107a	0.569511	0.0122648	5.06076	0.331715	0.00692507	5.38917	family with sequence similarity 107, member A
1387223_at	Aadat	0.656343	0.00517765	7.60945	0.33413	7.57e-05	8.29589	aminoadipate aminotransferase
1381374_at	Lgi4	0.610266	0.000742357	7.311	0.335394	0.000342914	7.97192	leucine-rich repeat LGI family, member 4
1368400_at	Timm8a1	0.377139	0.000120618	10.34	0.336779	2.99e-06	10.2626	translocase of inner mitochondrial membrane 8 homolog a1 (yeast)
1372016_at	Gadd45b	0.214157	4.51e-05	7.82116	0.338501	0.00065145	9.0876	growth arrest and DNA-damage-inducible, beta
1370371_a_at	Ceacam1 /// Ceacam10	0.412255	0.0202976	8.65524	0.340997	0.003384	7.88558	carcinoembryonic antigen-related cell adhesion molecule 1 (biliary glycoprotein) /// carcinoembryonic antigen-related cell adhesion molecule 10
1372614_at	Focad	0.308579	2.36e-05	9.05697	0.341655	4.3e-05	9.05945	focadhesin
1390383_at	Plin2	0.300371	4.82e-05	9.13035	0.343417	4.57e-05	9.52977	perilipin 2
1379517_at	Rgs6	0.493355	0.0028794	6.53345	0.343611	6.07e-05	6.74956	regulator of G-protein signaling 6
1370824_at	Slc38a3	0.423959	0.000627338	8.12522	0.345225	2.38e-05	8.41927	solute carrier family 38, member 3
1371363_at	Gpd1	0.382414	0.00102241	7.68779	0.347701	0.00853081	9.49202	glycerol-3-phosphate dehydrogenase 1 (soluble)
1388071_x_at	RT1-EC2	0.546343	0.0291752	6.99071	0.34873	0.00104936	7.60426	RT1 class Ib, locus EC2
1390638_at	Epha4	0.554692	0.00138383	6.92781	0.348839	0.000688597	7.09251	Eph receptor A4
1387437_at	Fbxo2	0.553782	0.00184249	8.7486	0.351973	2.23e-05	9.70127	F-box protein 2
1370245_at	Ctsl1	0.361325	0.00178724	9.55223	0.354015	2.23e-05	11.3324	cathepsin L1
1398431_at	Car8	0.322072	0.000160086	8.77494	0.354334	0.00386786	9.49726	carbonic anhydrase 8
1385001_at	Gsdmd	0.513936	0.00661514	6.71383	0.355608	0.000295821	6.87017	gasdermin D
1369202_at	Mx2	0.56335	0.0196663	5.64913	0.357643	0.00068974	6.57018	myxovirus (influenza virus) resistance 2
1392996_at	Cpeb1	0.224642	6.88e-05	6.22527	0.357676	0.000633927	7.26469	cytoplasmic polyadenylation element binding protein 1
1370214_at	Pvalb	0.583358	0.000173905	5.78765	0.360516	0.000556986	6.01027	parvalbumin
1370202_at	Pla2g16	0.54585	0.000798983	9.53893	0.360811	4.95e-05	10.058	phospholipase A2, group XVI
1368373_at	Rgs7	0.407421	0.000292871	7.98172	0.361498	0.000306227	7.85079	regulator of G-protein signaling 7
1373345_at	Amigo2	0.529437	0.0093155	6.79787	0.361857	4.81e-05	6.87778	adhesion molecule with Ig like domain 2
1367887_at	Lcat	0.443111	2.73e-05	10.4532	0.361909	1.24e-05	10.9189	lecithin cholesterol acyltransferase
1369798_at	Atp1b2	0.482613	0.000255946	7.45388	0.36308	1.1e-05	7.85194	ATPase, Na+/K+ transporting, beta 2 polypeptide
1386899_at	Ctsh	0.523236	0.00133808	9.77623	0.363698	5.3e-05	10.3214	cathepsin H
1386937_at	Atp1b1	0.397573	0.000124536	10.2851	0.364699	8.07e-05	10.7067	ATPase, Na+/K+ transporting, beta 1 polypeptide
1377663_at	Rnd3	0.472178	0.00038137	7.98199	0.365342	0.000724205	7.97154	Rho family GTPase 3
1379906_at	Atp1b2	0.474225	0.000253361	10.2898	0.365699	8.19e-06	10.8104	ATPase, Na+/K+ transporting, beta 2 polypeptide
1387898_at	Hspb6	0.598505	0.00133722	8.45478	0.365714	0.000809646	9.02534	heat shock protein, alpha-crystallin-related, B6
1374903_at	Gcnt2	0.556304	0.0115391	6.79335	0.365983	0.000203365	7.43873	glucosaminyl (N-acetyl) transferase 2, I-branching enzyme
1382351_at	Gem	0.518824	0.00163343	5.87366	0.366291	0.000114111	6.61037	GTP binding protein overexpressed in skeletal muscle
1367851_at	Ptgds	0.179301	0.00028245	7.63035	0.366756	0.000429675	10.2829	prostaglandin D2 synthase (brain)
1372240_at	Sgca	0.575458	0.0110102	5.32397	0.368074	0.00966471	7.14963	sarcoglycan, alpha (dystrophin-associated glycoprotein)
1369953_a_at	Cd24	0.65627	0.0215112	9.23227	0.369385	6.9e-06	9.76237	CD24 molecule
1394490_at	Abca1	0.498225	0.0364435	7.54385	0.370266	0.0134547	7.25215	ATP-binding cassette, subfamily A (ABC1), member 1
1370891_at	Cd48	0.388265	0.000163441	9.95863	0.376783	0.0419182	10.3081	Cd48 molecule
1388920_at	Bmp6	0.574637	0.011181	6.87654	0.37832	0.0264419	8.43066	bone morphogenetic protein 6
1369926_at	Gpx3	0.508658	0.00573921	8.56827	0.378585	0.0100908	9.33609	glutathione peroxidase 3
1374557_at	Wls	0.189601	3.9e-06	9.3407	0.379394	0.000138373	9.50217	wntless homolog (Drosophila)
1378133_at	Slc7a11	0.600397	0.0444439	8.18676	0.380783	4.81e-05	9.34199	solute carrier family 7 (anionic amino acid transporter light chain, xc- system), member 11
1376706_at	Tmem47	0.537743	0.000604777	10.5902	0.381395	4.22e-05	10.9163	transmembrane protein 47
1398840_at	Vamp5	0.464048	0.000622762	7.11338	0.382384	0.00833304	9.27604	vesicle-associated membrane protein 5
1369415_at	Bhlhe40	0.43518	0.00340371	6.01808	0.382462	0.000290249	6.18363	basic helix-loop-helix family, member e40
1386884_at	Htra1	0.449418	0.000116792	10.1644	0.383934	0.00075689	11.0533	HtrA serine peptidase 1
1383129_at	Wls	0.232646	3.9e-06	8.29435	0.387169	3.97e-05	8.52076	wntless homolog (Drosophila)
1387882_at	Klf9	0.349805	8.71e-06	7.28645	0.388106	9.45e-05	7.73349	Kruppel-like factor 9
1370080_at	Hmox1	0.625359	0.00128825	8.87768	0.388794	5.54e-05	9.41056	heme oxygenase (decycling) 1
1395333_at	Pmp2	0.355946	0.0132239	6.96677	0.388919	0.0137028	8.57891	peripheral myelin protein 2
1383355_at	Abca1	0.509712	0.0125861	7.73023	0.390439	0.00239674	7.78512	ATP-binding cassette, subfamily A (ABC1), member 1
1388711_at	Il13ra1 /// LOC100360218	0.607044	0.0023175	6.68901	0.392772	0.00482608	7.03644	interleukin 13 receptor, alpha 1 /// interleukin 13 receptor, alpha 1-like
1376194_at	LOC100912727	0.427345	0.00028013	9.57194	0.392942	8.07e-05	10.0485	uncharacterized LOC100912727
1384381_at	Abca1	0.513178	0.0125049	4.67389	0.393987	0.00776631	4.78006	ATP-binding cassette, subfamily A (ABC1), member 1
1387364_at	Folh1	0.585692	0.000911677	5.5172	0.394511	0.000419952	6.63978	folate hydrolase 1
1390421_at	Hoga1	0.575702	0.000520327	5.75332	0.39544	0.000485353	5.7602	4-hydroxy-2-oxoglutarate aldolase 1
1373368_at	PCOLCE2	0.437389	0.000183947	6.58122	0.397391	0.000141329	6.86998	procollagen C-endopeptidase enhancer 2
1388271_at	Mt2A	0.597792	0.0255054	11.8653	0.397524	0.000337829	12.2357	metallothionein 2A
1390237_at	Timm8a1	0.408211	4.52e-05	10.8465	0.397741	3.42e-05	10.8106	translocase of inner mitochondrial membrane 8 homolog a1 (yeast)
1370706_a_at	Cyp2j3	0.561456	0.000516516	6.35817	0.399571	0.000290297	6.60517	cytochrome P450, family 2, subfamily j, polypeptide 3
1393672_at	Hmcn1	0.579526	0.0363311	4.85685	0.400183	0.00354505	5.31483	hemicentin 1
1386080_at	Hey1	0.545044	0.00135846	9.18502	0.400822	0.000301765	9.06331	hairy/enhancer-of-split related with YRPW motif 1
1382524_at	Zbtb20	0.405646	0.000223769	6.38022	0.4028	4.57e-05	6.786	zinc finger and BTB domain containing 20
1367800_at	LOC100910418 /// Plat	0.425907	0.000122011	8.7656	0.403686	3.8e-05	9.13704	tissue-type plasminogen activator-like /// plasminogen activator, tissue
1367614_at	Anxa1	0.536109	0.000248496	7.00372	0.404033	0.00177784	7.45392	annexin A1
1370302_at	Shroom2	0.226179	8.71e-06	11.7365	0.404612	4.17e-05	12.2316	shroom family member 2
1390026_at	Bag3	0.562515	0.000488641	8.29107	0.406571	0.000251229	9.13847	Bcl2-associated athanogene 3
1374098_at	Egfl8	0.353955	0.000122011	6.48188	0.407394	9.27e-05	6.5047	EGF-like-domain, multiple 8
1384004_at	Gpr158	0.636181	0.00591125	7.12356	0.407574	0.000994699	7.49748	G protein-coupled receptor 158
1367633_at	Glul	0.591604	0.000401161	10.761	0.412263	0.000894139	11.9775	glutamate-ammonia ligase
1388730_at	Cdc42ep4	0.496984	0.00129576	9.1806	0.413319	0.00104936	9.02091	CDC42 effector protein (Rho GTPase binding) 4
1385670_at	Sdsl	0.485948	0.000345583	7.44762	0.413536	0.000628597	7.2585	serine dehydratase-like
1382431_at	Abca1	0.47776	0.0179426	10.3046	0.415762	0.0313232	10.0945	ATP-binding cassette, subfamily A (ABC1), member 1
1388809_at	Smpdl3a	0.632544	0.0154918	8.40321	0.417493	0.000138373	9.57903	sphingomyelin phosphodiesterase, acid-like 3A
1370067_at	Me1	0.610523	0.000481931	9.96168	0.41779	0.00128907	10.0151	malic enzyme 1, NADP(+)-dependent, cytosolic
1372613_at	Bdh2	0.494339	0.0104485	6.75901	0.41989	0.000554015	7.09118	3-hydroxybutyrate dehydrogenase, type 2
1370870_at	Me1	0.641005	0.000308655	10.6181	0.420617	0.00226481	10.591	malic enzyme 1, NADP(+)-dependent, cytosolic
1386946_at	Cpt1a	0.485496	0.00354988	8.45558	0.426929	0.00114553	8.83648	carnitine palmitoyltransferase 1a, liver
1388705_at	Selm	0.41609	0.000182874	8.57666	0.427798	0.00632368	8.303	selenoprotein M
1377390_at	Bace2	0.486652	0.00170579	6.12035	0.428674	6.9e-06	6.33391	beta-site APP-cleaving enzyme 2
1370572_at	Gpr149	0.557919	0.00339045	7.3205	0.430381	0.00111802	7.53567	G protein-coupled receptor 149
1375729_at	Epha4	0.522327	0.0169607	6.58247	0.432627	0.000518881	6.78027	Eph receptor A4
1379578_at	Zbtb20	0.391535	0.00028013	9.47011	0.434525	0.000192224	9.93188	zinc finger and BTB domain containing 20
1388127_at	Cyp4v3	0.541891	0.000618342	7.17526	0.436083	0.000232585	7.55062	cytochrome P450, family 4, subfamily v, polypeptide 3
1371194_at	Tnfaip6	0.39283	0.000296272	8.57741	0.437935	0.00496065	9.84035	tumor necrosis factor alpha induced protein 6
1368103_at	Abcg1	0.56727	0.0194623	6.85015	0.440811	0.0413755	6.74836	ATP-binding cassette, subfamily G (WHITE), member 1
1387018_at	Sorbs2	0.451442	0.000203328	8.65348	0.442547	5.52e-06	8.10785	sorbin and SH3 domain containing 2
1371193_at	Tnfaip6	0.444031	0.00323752	5.79438	0.443274	0.00746442	6.83541	tumor necrosis factor alpha induced protein 6
1371542_at	Tuba4a	0.622912	0.00347827	7.91552	0.445118	0.00242975	8.90332	tubulin, alpha 4A
1376972_at	Slc40a1	0.661622	0.0137	4.74824	0.445265	0.000735151	4.79182	solute carrier family 40 (iron-regulated transporter), member 1
1368605_at	Sh2b2	0.540371	0.00200906	5.63546	0.446559	0.000940156	5.63354	SH2B adaptor protein 2
1370408_at	Smim3	0.636673	0.00325896	7.45724	0.447611	0.000173121	7.66414	small integral membrane protein 3
1390937_at	Ppp1r36	0.656482	0.000632954	7.47936	0.448331	0.00196253	8.22928	protein phosphatase 1, regulatory subunit 36
1382311_at	Tifa	0.636539	0.000985474	7.05851	0.448407	9.47e-05	7.34742	TRAF-interacting protein with forkhead-associated domain
1371037_at	Pros1	0.558675	0.000223769	8.52932	0.448651	3.23e-05	8.86269	protein S (alpha)
1391953_at	Msx2	0.61895	0.0359671	5.4949	0.449756	0.00079504	5.55861	msh homeobox 2
1371499_at	Cd9	0.510331	0.000671562	12.551	0.45193	0.0112033	12.6961	CD9 molecule
1375677_at	Tob2	0.4567	3.12e-05	9.3186	0.452383	4.81e-05	9.43927	transducer of ERBB2, 2
1389485_at	Mdm1	0.46007	0.00138274	8.80482	0.456423	0.00506338	8.46829	Mdm1 nuclear protein homolog (mouse)
1367916_at	Plcd1	0.602881	0.0155945	7.93943	0.456556	0.000189233	8.24814	phospholipase C, delta 1
1372695_at	Fndc5	0.655048	0.042216	7.78074	0.457577	0.00121422	8.49516	fibronectin type III domain containing 5
1373256_at	Chd3	0.43752	2.89e-05	8.41861	0.461157	0.000142032	8.24242	chromodomain helicase DNA binding protein 3
1388004_at	Gpr37l1	0.564711	0.00265852	11.6947	0.462724	0.000155328	11.7887	G protein-coupled receptor 37-like 1
1381074_at	Cyp2j3	0.646093	0.00633735	6.69078	0.464326	0.00108686	6.93663	cytochrome P450, family 2, subfamily j, polypeptide 3
1370875_at	Ezr	0.439673	0.000619385	9.60228	0.464368	0.000115259	10.0077	ezrin
1373309_at	Tmem86a	0.626368	0.00372182	7.82104	0.465697	0.00445114	7.82765	transmembrane protein 86A
1376765_at	Mro	0.583791	0.01098	6.46769	0.466713	0.000173121	7.17552	maestro
1368870_at	Id2	0.526341	6.56e-05	11.084	0.466972	0.000515394	11.1171	inhibitor of DNA binding 2
1389594_at	Abhd12	0.429751	0.00028013	9.84275	0.467679	0.00280892	9.66185	abhydrolase domain containing 12
1369841_at	Hspa2	0.490762	0.000133067	6.80672	0.468832	0.0130337	8.4221	heat shock protein 2
1391083_at	Arhgap22	0.371629	0.000414046	5.59029	0.4689	0.00281998	5.11326	Rho GTPase activating protein 22
1390710_x_at	Sorl1	0.552411	0.00125618	7.35402	0.469256	2.06e-05	7.60959	sortilin-related receptor, LDLR class A repeats-containing
1373336_at	Gprc5b	0.597564	0.000609463	9.09834	0.474843	9.03e-05	10.4362	G protein-coupled receptor, family C, group 5, member B
1373532_at	Plekhf1	0.6327	0.00202926	7.31482	0.475317	0.00123955	7.49307	pleckstrin homology domain containing, family F (with FYVE domain) member 1
1375954_at	S100a13	0.577907	0.00339045	10.0703	0.476825	0.000225147	10.4426	S100 calcium binding protein A13
1383721_at	Fzd8 /// LOC100909849	0.517585	4.97e-05	7.56506	0.478312	0.00546227	7.58868	frizzled family receptor 8 /// frizzled-8-like
1389295_at	Olfml2b	0.474157	0.000562055	7.58574	0.481267	0.000216586	7.81614	olfactomedin-like 2B
1389474_at	Mylip	0.515774	0.00255553	6.00754	0.482404	0.000167494	5.95785	myosin regulatory light chain interacting protein
1387850_at	Tmeff1	0.462977	2.1e-05	9.53554	0.48445	1.35e-05	8.93277	transmembrane protein with EGF-like and two follistatin-like domains 1
1389522_at	Plekha6	0.611193	0.00156938	8.36719	0.484884	0.000575138	8.17028	pleckstrin homology domain containing, family A member 6
1386870_at	Glul	0.627614	0.000474749	11.5088	0.487748	0.00120532	12.6026	glutamate-ammonia ligase
1398257_at	Mog	0.304557	0.0164305	7.35664	0.488479	0.000343827	10.3384	myelin oligodendrocyte glycoprotein
1382986_at	Gpam	0.654525	0.000450618	5.71977	0.489599	0.000480219	5.78608	glycerol-3-phosphate acyltransferase, mitochondrial
1373431_at	Lrrc8d	0.560091	5.41e-05	10.7891	0.489797	7.27e-05	10.679	leucine rich repeat containing 8 family, member D
1373282_at	Slc25a33	0.587637	0.000363072	9.29029	0.489891	4.68e-05	9.38931	solute carrier family 25 (pyrimidine nucleotide carrier), member 33
1371390_at	Tubb4b	0.635768	0.000117913	12.5683	0.490072	3.85e-05	12.5275	tubulin, beta 4B class IVb
1381012_at	Serpinf1	0.6498	0.00206383	6.77405	0.490556	0.000396701	7.183	serpin peptidase inhibitor, clade F (alpha-2 antiplasmin, pigment epithelium derived factor), member 1
1379059_at	Micall2	0.589935	0.000997143	5.40565	0.491024	0.00950942	5.42788	MICAL-like 2
1383401_at	Tes	0.650835	0.00133808	8.62029	0.491608	0.000512577	8.29637	testis derived transcript
1394264_at	Chst5	0.362667	6.96e-05	9.45461	0.491735	0.00035048	8.84475	carbohydrate (N-acetylglucosamine 6-O) sulfotransferase 5
1368331_at	Ctbs	0.623904	0.00100026	7.75445	0.491879	0.00175988	7.81486	chitobiase, di-N-acetyl-
1387952_a_at	Cd44	0.617641	0.000565448	7.89354	0.493559	0.00137974	7.8099	Cd44 molecule
1379536_at	Plekha6	0.586849	0.000985474	7.21209	0.495344	0.00159545	7.17594	pleckstrin homology domain containing, family A member 6
1387154_at	LOC100912228 /// Npy	0.569019	0.00416926	8.06706	0.497521	0.0194651	7.77508	pro-neuropeptide Y-like /// neuropeptide Y
1398942_at	LOC100125365	0.556399	3.67e-05	8.04255	0.500773	3.23e-05	8.02267	uncharacterized LOC100125365
1374724_at	Mapk4	0.591481	0.00178179	7.89344	0.500829	9.03e-05	8.16517	mitogen-activated protein kinase 4
1387283_at	Mx2	0.634255	0.00929676	7.56258	0.501527	0.00300871	7.68679	myxovirus (influenza virus) resistance 2
1376736_at	LOC100910632	0.46038	0.000165017	6.96128	0.501539	0.00846989	7.22125	uncharacterized LOC100910632
1376892_at	Gria3	0.541276	1.48e-05	9.05441	0.502261	0.0128475	8.93876	glutamate receptor, ionotropic, AMPA 3
1392444_at	Chst5	0.368064	2.5e-05	9.85902	0.504337	0.000441418	9.28222	carbohydrate (N-acetylglucosamine 6-O) sulfotransferase 5
1368541_at	Emb	0.643975	0.000927826	10.1177	0.504496	0.00296998	9.9625	embigin
1394200_at	Hspa2	0.569084	0.0019041	7.62138	0.505866	0.0282951	9.23748	heat shock protein 2
1387355_at	Acan	0.535597	0.00012846	7.61158	0.506971	0.0315238	7.70443	aggrecan
1368718_at	Aldh1a7	0.604804	0.0114948	4.60758	0.507642	0.000572369	4.8307	aldehyde dehydrogenase family 1, subfamily A7
1389265_at	Gbe1	0.52488	0.000189079	10.5379	0.507792	0.00769478	10.9064	glucan (1,4-alpha-), branching enzyme 1
1387389_at	Ramp3	0.32703	0.000237901	5.34753	0.51071	0.0025078	5.06944	receptor (G protein-coupled) activity modifying protein 3
1372064_at	Cxcl16	0.595144	0.00568942	6.57963	0.512269	0.000546039	6.56816	chemokine (C-X-C motif) ligand 16
1376770_at	Efhd1	0.599821	0.000258196	8.01704	0.512289	0.00601476	8.71415	EF-hand domain family, member D1
1367881_at	Sirpa	0.664782	0.00456603	8.05063	0.512847	0.000557275	8.25161	signal-regulatory protein alpha
1387071_a_at	Mapt	0.440072	2.03e-05	10.5259	0.514584	0.0126284	10.8882	microtubule-associated protein tau
1370848_at	Slc2a1	0.649793	0.00906446	10.2582	0.515407	0.0270485	10.6256	solute carrier family 2 (facilitated glucose transporter), member 1
1382278_at	LOC100912446	0.512413	3.45e-05	6.25397	0.517403	0.000192224	6.50718	uncharacterized LOC100912446
1370057_at	Csrp1	0.424669	0.00299159	9.66299	0.517924	0.00159233	11.5962	cysteine and glycine-rich protein 1
1384177_at	Gramd3	0.490405	3.56e-05	9.33079	0.518037	0.0219739	9.59983	GRAM domain containing 3
1384180_at	Ifit2	0.551149	0.00965333	4.30572	0.518413	0.000396701	4.56627	interferon-induced protein with tetratricopeptide repeats 2
1391871_at	Stard13	0.235142	1.17e-05	7.87886	0.518446	0.000280516	8.22831	StAR-related lipid transfer (START) domain containing 13
1369443_at	Angptl2	0.517054	0.00306933	6.18712	0.51986	0.0001097	6.49253	angiopoietin-like 2
1389048_at	Bmp1	0.612892	0.00129942	8.24689	0.520323	0.000238584	8.67924	bone morphogenetic protein 1
1377772_at	Tmeff1	0.557606	0.000101982	11.1959	0.522222	0.000155328	10.6852	transmembrane protein with EGF-like and two follistatin-like domains 1
1383327_at	Pdcd4	0.616442	0.00445943	11.1872	0.522895	0.0146757	10.6849	programmed cell death 4
1387384_at	Pld2	0.612143	0.00456159	6.81598	0.522927	0.000341797	6.88053	phospholipase D2
1395223_at	Klhdc8b	0.65131	0.0071751	7.70448	0.523532	0.000538175	8.12116	kelch domain containing 8B
1370932_at	Lrp4	0.63365	0.0178386	10.0626	0.524126	0.00386893	10.0945	low density lipoprotein receptor-related protein 4
1391020_at	Btbd17	0.358483	1.44e-05	7.74745	0.524903	0.00170188	7.67348	BTB (POZ) domain containing 17
1371615_at	Dgat2	0.425233	0.000271647	10.4612	0.526963	8.6e-05	10.7399	diacylglycerol O-acyltransferase 2
1370714_a_at	St6gal1	0.568095	0.000259925	5.46862	0.528924	0.000265392	5.58324	ST6 beta-galactosamide alpha-2,6-sialyltranferase 1
1367923_at	Acsbg1	0.612481	0.00183067	10.3616	0.529236	0.000336735	10.7933	acyl-CoA synthetase bubblegum family member 1
1368561_at	Abcd2	0.510802	0.0269138	6.42195	0.53054	0.020908	6.26639	ATP-binding cassette, subfamily D (ALD), member 2
1367786_at	Psmb8	0.643098	0.0253499	6.23234	0.531472	0.00138787	6.5722	proteasome (prosome, macropain) subunit, beta type, 8
1395090_at	Astn2	0.61392	0.00283991	5.44238	0.531627	0.000544257	5.35267	astrotactin 2
1383222_at	Frmd6	0.578364	0.000299133	7.61655	0.531744	0.0481835	7.30353	FERM domain containing 6
1387521_at	Pdcd4	0.574558	0.00433923	11.8006	0.53218	0.0158088	11.2551	programmed cell death 4
1368138_at	Mapt	0.460065	3.44e-05	9.88824	0.532602	0.00934091	10.1992	microtubule-associated protein tau
1374811_at	Rps6ka2	0.458469	0.000215134	8.55182	0.533335	0.021517	8.51629	ribosomal protein S6 kinase polypeptide 2
1383309_at	St3gal6	0.641623	0.00138274	6.03045	0.533882	0.000419803	5.39993	ST3 beta-galactoside alpha-2,3-sialyltransferase 6
1386911_at	Atp1a2	0.615831	0.000877025	12.3188	0.534215	0.000214963	12.7959	ATPase, Na+/K+ transporting, alpha 2 polypeptide
1370594_at	Igsf1	0.574596	0.0250696	8.41127	0.536787	0.0346672	8.47716	immunoglobulin superfamily, member 1
1371500_at	Ltbp4	0.603636	0.00399718	8.50468	0.537124	0.00179933	8.59118	latent transforming growth factor beta binding protein 4
1368836_a_at	Acan	0.558222	0.000292871	6.90014	0.537202	0.0148155	7.01589	aggrecan
1368748_at	Tesk2	0.383876	1.15e-06	8.00724	0.539802	0.000467051	8.30408	testis-specific kinase 2
1367643_at	Bsg	0.611376	0.000291941	11.7318	0.540443	4.34e-05	11.9232	basigin (Ok blood group)
1374475_at	Abhd1	0.606165	0.00390735	7.9493	0.545591	0.00380491	8.25928	abhydrolase domain containing 1
1372920_at	Prodh	0.659317	0.000116528	7.34709	0.546491	0.00120805	7.64186	proline dehydrogenase (oxidase) 1
1391045_at	Dgat2	0.435877	0.000474749	9.93878	0.547124	0.000463851	10.2372	diacylglycerol O-acyltransferase 2
1379368_at	Bcl6	0.66544	0.00378935	8.56829	0.547835	0.0011975	8.86739	B-cell CLL/lymphoma 6
1389341_at	Plxnd1	0.608127	0.000228607	7.07362	0.548875	0.00177586	6.95074	plexin D1
1368691_at	Gria3	0.53013	0.000124292	6.63389	0.549501	0.00890353	6.48048	glutamate receptor, ionotropic, AMPA 3
1368713_at	Mmp10	0.457348	0.000339246	5.31703	0.549596	0.00514627	4.59306	matrix metallopeptidase 10 (stromelysin 2)
1393351_at	Rdh10	0.576169	0.000587001	7.68646	0.550027	0.00120174	7.86805	retinol dehydrogenase 10 (all-trans)
1373210_at	Lamb1	0.369702	0.00178179	5.62085	0.550078	0.0409808	4.54855	laminin, beta 1
1374105_at	Higd1a	0.626329	0.000169986	9.27161	0.551015	0.000306227	9.07927	HIG1 hypoxia inducible domain family, member 1A
1398354_at	Ctnnal1	0.507938	6.56e-05	7.81372	0.551694	8.65e-05	7.71979	catenin (cadherin associated protein), alpha-like 1
1370111_at	Kcnn2 /// LOC100910229	0.417643	0.00189798	8.21742	0.552774	0.00031592	7.94981	potassium intermediate/small conductance calcium-activated channel, subfamily N, member 2 /// small conductance calcium-activated potassium channel protein 2-like
1383328_x_at	Pdcd4	0.649812	0.0094711	11.9838	0.553368	0.0341547	11.5141	programmed cell death 4
1377356_at	Gdpd5	0.617735	0.00188594	7.45386	0.553623	0.00107618	7.61984	glycerophosphodiester phosphodiesterase domain containing 5
1372599_at	Mgst2	0.562319	0.00132024	6.60581	0.554431	0.00177784	6.65019	microsomal glutathione S-transferase 2
1388188_at	Cyp7b1	0.618297	0.00352105	5.46607	0.55484	0.0114071	5.82071	cytochrome P450, family 7, subfamily b, polypeptide 1
1368137_at	Mapt	0.480493	4.14e-05	10.6588	0.554927	0.0118486	10.9822	microtubule-associated protein tau
1375342_at	Nfic	0.648746	0.00137392	7.94826	0.55582	0.000568194	8.00154	nuclear factor I/C
1384217_at	Zhx2	0.617474	0.00165168	8.45311	0.556839	0.00174925	8.97438	zinc fingers and homeoboxes 2
1386721_at	Zfp503	0.541089	0.000223152	8.49618	0.557554	0.00113841	8.21907	zinc finger protein 503
1368174_at	Egln3	0.414624	0.00014613	8.50564	0.56246	0.00149721	9.04737	EGL nine homolog 3 (C. elegans)
1367836_at	Cpt1a	0.638166	0.0121151	6.76485	0.562776	0.000336972	7.06787	carnitine palmitoyltransferase 1a, liver
1370244_at	Ctsl1	0.422584	0.000481931	11.2121	0.56362	5.3e-05	12.7057	cathepsin L1
1376481_at	Adamts9	0.524661	0.00298338	6.78043	0.564505	0.00393694	7.46748	ADAM metallopeptidase with thrombospondin type 1 motif, 9
1375359_at	Gfra2	0.642847	0.00580846	6.18709	0.565798	0.00117136	6.0154	GDNF family receptor alpha 2
1374471_at	LOC498972	0.637622	0.000943126	8.13774	0.566279	0.00259201	7.63103	similar to copine II
1375987_at	Cerk	0.505077	2.1e-05	10.1813	0.567514	0.00031249	9.67233	ceramide kinase
1379970_at	Epha4	0.665098	0.0112692	5.31033	0.571325	0.00175712	5.36991	Eph receptor A4
1373182_at	Cldn12	0.45953	3.9e-06	9.51804	0.571797	2.9e-05	9.37505	claudin 12
1367864_at	Pfkm	0.664702	0.00795158	9.50764	0.571928	0.000280516	9.87065	phosphofructokinase, muscle
1375349_at	Sorbs1	0.586909	0.0126337	10.0036	0.572179	0.000265392	10.2023	sorbin and SH3 domain containing 1
1370071_at	Ada	0.514892	0.0056258	8.30128	0.573377	0.000949234	7.92028	adenosine deaminase
1386981_at	Slc16a1	0.634326	0.00390313	9.28495	0.573912	0.00122479	10.2414	solute carrier family 16, member 1 (monocarboxylic acid transporter 1)
1368125_at	Slc12a4	0.600464	0.00028245	8.982	0.579296	0.0119099	8.67111	solute carrier family 12 (potassium/chloride transporters), member 4
1368430_at	Lgmn	0.643997	0.0126647	11.7865	0.580081	0.00224382	11.5814	legumain
1389355_at	Ier5	0.505924	8.85e-05	9.16307	0.581091	0.00783354	8.74237	immediate early response 5
1367752_at	Bcar1	0.545266	0.000122011	9.83456	0.581944	0.000860061	9.78622	breast cancer anti-estrogen resistance 1
1368379_at	Scarb2	0.618389	0.00233556	9.54328	0.583046	0.000514618	11.016	scavenger receptor class B, member 2
1393422_at	Sdsl	0.616032	0.00311094	7.86372	0.583756	0.00135041	7.79222	serine dehydratase-like
1387244_at	Cgrrf1	0.580702	4.51e-05	9.56752	0.586489	0.000107407	9.83645	cell growth regulator with ring finger domain 1
1375532_at	Id2	0.628858	0.000351629	10.6635	0.588787	0.002384	10.6458	inhibitor of DNA binding 2
1387271_at	Phyh	0.538036	0.000768833	8.786	0.591689	0.000105697	9.30019	phytanoyl-CoA 2-hydroxylase
1387588_at	Ehd3	0.628762	0.00167134	8.86266	0.591784	0.0467809	8.41736	EH-domain containing 3
1374976_a_at	Soat1	0.558014	0.000213807	8.07894	0.593189	0.0117832	8.30093	sterol O-acyltransferase 1
1384192_at	Chst1	0.630535	0.00792357	8.39941	0.593448	0.00404547	8.50241	carbohydrate (keratan sulfate Gal-6) sulfotransferase 1
1377921_at	Etnk2	0.590189	0.0119314	6.77774	0.594972	0.0185234	7.1756	ethanolamine kinase 2
1368279_at	Mllt3	0.62984	0.000223769	8.25254	0.595129	0.00445573	8.06113	myeloid/lymphoid or mixed-lineage leukemia (trithorax homolog, Drosophila); translocated to, 3
1374440_at	Hsd17b11	0.634731	0.00293917	8.37061	0.5966	0.00525658	9.15082	hydroxysteroid (17-beta) dehydrogenase 11
1383818_at	Thnsl1	0.630266	4.82e-05	7.65469	0.596869	0.00110072	7.46427	threonine synthase-like 1 (S. cerevisiae)
1394849_at	Zbtb20	0.628761	0.0116449	3.8075	0.598716	0.0181271	3.99228	zinc finger and BTB domain containing 20
1370237_at	Hadh	0.564122	0.000132144	10.4408	0.600668	0.0032423	10.6989	hydroxyacyl-CoA dehydrogenase
1382739_at	Gpr19	0.587861	0.000408015	8.43926	0.603268	0.000153194	8.96087	G protein-coupled receptor 19
1381289_at	Haus8	0.434208	7.24e-06	8.47286	0.603456	0.0180985	7.62207	HAUS augmin-like complex, subunit 8
1371104_at	Srebf1	0.618214	0.00234601	8.05404	0.605443	0.0387147	7.94424	sterol regulatory element binding transcription factor 1
1383357_a_at	Rell1	0.638896	0.000253361	6.49638	0.606585	0.000405129	6.25288	RELT-like 1
1376755_at	Rarb	0.616036	0.00882133	6.77342	0.606987	0.00856462	6.8427	retinoic acid receptor, beta
1377171_at	Lzts1	0.522008	0.000753057	5.71004	0.608235	0.00393694	5.42313	leucine zipper, putative tumor suppressor 1
1368954_at	Pld2	0.641743	0.00125965	6.91699	0.60839	0.00736313	7.16079	phospholipase D2
1393115_at	Usp46	0.66064	0.000529933	8.28241	0.610126	0.00214599	8.19919	ubiquitin specific peptidase 46
1370247_a_at	Pmp22	0.62706	0.00150589	10.6514	0.611936	0.00575174	10.5612	peripheral myelin protein 22
1371600_at	Pkig	0.661532	0.000160544	9.58169	0.614455	0.000633927	9.63309	protein kinase inhibitor, gamma
1385953_at	Mllt3	0.62833	0.000190285	9.30779	0.616776	0.00469144	9.13303	myeloid/lymphoid or mixed-lineage leukemia (trithorax homolog, Drosophila); translocated to, 3
1379932_at	Clcn4	0.566642	6.39e-05	8.89801	0.616798	0.00488785	10.2929	chloride channel, voltage-sensitive 4
1367807_at	Plod1	0.606868	0.00107083	7.69378	0.617599	0.0292968	8.31401	procollagen-lysine, 2-oxoglutarate 5-dioxygenase 1
1370504_a_at	Pmp22	0.656791	0.00132024	9.28921	0.61929	0.00445114	9.23182	peripheral myelin protein 22
1368387_at	Bdh1	0.640419	0.00600729	9.49914	0.62005	0.000534013	9.40331	3-hydroxybutyrate dehydrogenase, type 1
1388427_at	Mxra8	0.640074	0.00563252	7.81775	0.620504	0.00384774	8.32902	matrix-remodelling associated 8
1393990_at	Zfp503	0.592986	0.000686102	7.92604	0.620611	0.000516392	7.66628	zinc finger protein 503
1379868_at	Pbxip1	0.646993	0.0104863	8.31783	0.622939	0.00358834	8.94179	pre-B-cell leukemia homeobox interacting protein 1
1370940_at	Tjp2	0.609751	9.84e-05	8.89495	0.626594	0.00104457	9.57173	tight junction protein 2
1368463_at	Vegfc	0.579386	0.00349657	7.87264	0.626744	0.00378892	7.00997	vascular endothelial growth factor C
1393947_at	Slc25a15	0.62785	0.000250981	7.51755	0.626992	0.000688597	7.34316	solute carrier family 25 (mitochondrial carrier; ornithine transporter) member 15
1379564_at	Anks1b	0.526354	0.0117806	9.17178	0.627015	0.0332735	9.53084	ankyrin repeat and sterile alpha motif domain containing 1B
1372706_at	Hexb	0.633798	0.000623167	9.20147	0.628446	0.00208139	9.5655	hexosaminidase B
1380867_a_at	Plekhm1	0.620001	0.000351629	8.36224	0.629887	0.00376899	8.39504	pleckstrin homology domain containing, family M (with RUN domain) member 1
1369791_at	Clcn4	0.628071	0.000363072	5.85287	0.630409	0.00499006	6.93292	chloride channel, voltage-sensitive 4
1398561_at	Irf2	0.659461	0.000351629	8.94642	0.632073	0.000341797	8.87614	interferon regulatory factor 2
1392927_at	Paqr4	0.535701	3.44e-05	8.58709	0.632255	0.00098975	9.25097	progestin and adipoQ receptor family member IV
1383694_at	Rnf208	0.651813	0.000488641	8.32246	0.632969	0.000419803	8.19555	ring finger protein 208
1373233_at	Lhfpl2	0.628961	0.00374928	10.7122	0.633273	0.00079504	10.9669	lipoma HMGIC fusion partner-like 2
1373151_at	Lhfp	0.456335	4.51e-05	9.7115	0.640445	0.00305298	11.3121	lipoma HMGIC fusion partner
1373630_at	Iffo1	0.6281	0.00029147	10.203	0.642567	0.00479974	9.98987	intermediate filament family orphan 1
1383329_at	Pdcd4	0.662565	0.00316029	8.71161	0.642968	0.0185498	8.32524	programmed cell death 4
1384478_at	Mllt3	0.639438	0.000122011	7.9284	0.645681	0.00799072	7.77485	myeloid/lymphoid or mixed-lineage leukemia (trithorax homolog, Drosophila); translocated to, 3
1376040_at	Sipa1l2	0.617143	0.000399979	10.66	0.646074	0.0287582	10.1092	signal-induced proliferation-associated 1 like 2
1377250_at	Fam53b	0.610626	0.00201344	7.98592	0.646572	0.0083912	8.05424	family with sequence similarity 53, member B
1394609_at	Ablim2	0.564253	0.00288746	7.77776	0.646789	0.0047666	8.04659	actin binding LIM protein family, member 2
1371127_at	Bmp1	0.640482	0.000420798	7.29876	0.648132	0.00103405	7.82876	bone morphogenetic protein 1
1394407_at	RGD1304694	0.655829	0.0219075	11.1359	0.648945	0.000529996	11.3089	similar to CG9646-PA
1395307_at	Anks1b	0.509513	0.016419	10.1411	0.649367	0.0120515	10.5279	ankyrin repeat and sterile alpha motif domain containing 1B
1374043_at	Gramd3	0.590654	0.000173751	12.1233	0.651069	0.0373862	12.3936	GRAM domain containing 3
1368119_at	Inpp5j	0.542477	0.00279578	7.10523	0.651619	0.0118486	7.00994	inositol polyphosphate-5-phosphatase J
1398254_at	Renbp	0.628787	0.000812024	8.60094	0.651837	0.0057632	9.69074	renin binding protein
1382569_at	Paqr9	0.622707	0.000783088	6.28823	0.651997	0.00776384	6.11857	progestin and adipoQ receptor family member IX
1368563_at	Aspa	0.386836	0.00120753	8.61658	0.652536	0.00302666	10.3281	aspartoacylase
1386943_at	Pllp	0.520905	0.0264181	10.3112	0.652861	0.00427399	11.582	plasmolipin
1380379_at	Fbxo44	0.627189	0.00127855	7.88347	0.652888	0.000770043	7.82893	F-box protein 44
1385325_at	Sntg2	0.517178	0.0023175	5.7887	0.656163	0.0175134	5.00487	syntrophin, gamma 2
1384724_at	Adamts5	0.634241	0.0071751	5.27325	0.656752	0.016927	5.37024	ADAM metallopeptidase with thrombospondin type 1 motif, 5
1384903_at	Gpt2	0.651119	0.00224856	8.42002	0.65683	0.00363159	8.41385	glutamic pyruvate transaminase (alanine aminotransferase) 2
1393733_at	Lppr5	0.632618	0.00507171	9.49968	0.659913	0.0106006	8.90342	lipid phosphate phosphatase-related protein type 5
1370089_at	Ppargc1a	0.641713	0.00694716	4.41476	0.665626	0.00321403	4.44792	peroxisome proliferator-activated receptor gamma, coactivator 1 alpha
1375267_at	Ppic	0.652356	0.00603431	8.24435	0.665738	0.0187301	7.79896	peptidylprolyl isomerase C
1391549_at	Dcun1d4	0.588732	3.44e-05	8.44885	0.66585	0.000310922	8.5582	DCN1, defective in cullin neddylation 1, domain containing 4 (S. cerevisiae)
