# Supplementary material for: Quetiapine has an additive effect to triiodothyronine in inducing differentiation of oligodendrocyte precursor cells through induction of cholesterol biosynthesis
Source: PLoS One. 2019 Sep 6;14(9):e0221747. doi: 10.1371/journal.pone.0221747 (PMC6730995; doi:10.1371/journal.pone.0221747)
Supplement: S2 Table — (XLSX) [file pone.0221747.s006.xlsx]

## Sheet: S2_Table
probeid	symbol	Day 2 FC	Day 2 Adjusted p value	Day 2 Average Expression	Day 4 FC	Day 4 Adjusted P Value	Day 4 Average Expression	gene
1372278_at	LOC100909490	1.82939	0.00209407	8.56174	2.85898	0.000492445	9.13263	uncharacterized LOC100909490
1367977_at	Snca	2.25779	0.000529876	11.1403	2.85109	0.00692507	10.3942	synuclein, alpha (non A4 component of amyloid precursor)
1372299_at	Cdkn1c	2.08348	0.000213114	11.889	2.73657	0.000155328	11.4158	cyclin-dependent kinase inhibitor 1C
1389735_at	Rps6ka6	1.85164	0.00137391	7.36033	2.58511	0.000458974	6.55727	ribosomal protein S6 kinase polypeptide 6
1382220_at	Igf2bp2	1.98881	0.000251884	9.6126	2.509	5.59e-05	9.09205	insulin-like growth factor 2 mRNA binding protein 2
1384437_at	Smarca1	1.74124	0.00710577	6.54921	2.2211	0.00085971	6.12507	SWI/SNF related, matrix associated, actin dependent regulator of chromatin, subfamily a, member 1
1368126_at	Aacs	2.0042	0.00085434	9.59055	2.19851	0.000105667	9.62876	acetoacetyl-CoA synthetase
1387233_at	Hsd17b7	1.75048	0.0312441	7.91625	2.15012	0.000301814	8.28644	hydroxysteroid (17-beta) dehydrogenase 7
1373181_at	Afap1l1	2.07082	0.00204139	7.3916	2.11464	0.0200833	6.84131	actin filament associated protein 1-like 1
1393299_at	Dpp10	1.70426	0.000130305	8.82376	2.08663	0.00109592	8.39365	dipeptidylpeptidase 10
1377064_at	Dusp6	1.61122	0.00204139	9.28848	2.02779	0.0275324	8.57757	dual specificity phosphatase 6
1369090_at	Prkg2	1.8613	0.00162625	7.68417	2.02191	0.00219797	6.98439	protein kinase, cGMP-dependent, type II
1371731_at	Mest	1.52109	0.00134205	8.87838	1.96297	0.0039745	8.44483	mesoderm specific transcript homolog (mouse)
1379375_at	Pdgfa	1.83781	0.00267889	10.4692	1.9314	0.00905769	9.63938	platelet-derived growth factor alpha polypeptide
1375944_at	Acss2	1.79505	0.000443193	11.6019	1.92855	0.00146564	11.5708	acyl-CoA synthetase short-chain family member 2
1384153_at	Jakmip2	1.63402	0.00514613	8.89425	1.91547	5.22e-05	8.40321	janus kinase and microtubule interacting protein 2
1388101_at	Dpysl3	1.5025	0.0341084	6.29735	1.91344	0.00714032	5.88103	dihydropyrimidinase-like 3
1382130_at	Pcdh19	1.77906	0.000101982	7.31186	1.89599	0.000396701	7.10943	protocadherin 19
1367839_at	Fdft1	1.61998	0.00270664	11.0291	1.88123	0.00037505	11.0115	farnesyl diphosphate farnesyl transferase 1
1370553_at	Stx2	1.83438	0.000508268	7.52417	1.87458	0.000336735	6.63499	syntaxin 2
1382630_at	RGD1311558	1.99323	0.00689134	6.00392	1.84828	0.0391808	6.46205	similar to 4930506M07Rik protein
1379785_at	Slc1a4	1.53134	0.0113813	8.40966	1.82856	0.00309354	8.27079	solute carrier family 1 (glutamate/neutral amino acid transporter), member 4
1368020_at	Mvd	1.8007	0.00800551	10.3774	1.8178	0.000406035	10.1672	mevalonate (diphospho) decarboxylase
1373567_at	RGD1561530	1.70543	0.000163021	7.5123	1.80165	0.00178643	7.26283	similar to Tle6 protein
1396381_at	Kiaa0895l	1.61479	0.000168331	6.88677	1.7963	0.00291429	6.24495	hypothetical protein LOC688736
1389906_at	Fdft1	1.65208	0.00199308	9.57483	1.77263	0.000251233	9.47202	farnesyl diphosphate farnesyl transferase 1
1376165_at	Slc24a3	1.55645	0.00972932	9.40919	1.7719	0.0376395	9.63295	solute carrier family 24 (sodium/potassium/calcium exchanger), member 3
1368902_at	Pak3	1.83973	0.000284963	8.77765	1.75961	0.0412055	9.31479	p21 protein (Cdc42/Rac)-activated kinase 3
1372973_at	Lss	1.66096	0.00244625	11.3545	1.75385	0.000724205	11.2517	lanosterol synthase (2,3-oxidosqualene-lanosterol cyclase)
1382778_at	Dusp6	1.51627	0.00564083	7.34077	1.7531	0.0256348	6.62237	dual specificity phosphatase 6
1387020_at	Cyp51	1.68323	0.00597716	11.3262	1.7516	0.000378029	11.4625	cytochrome P450, family 51
1396521_at	Stard4	1.53879	0.0141968	7.18256	1.74432	0.00681075	6.97905	StAR-related lipid transfer (START) domain containing 4
1390873_at	Btbd11	1.83952	9.84e-05	8.36735	1.74183	0.00107672	7.58753	BTB (POZ) domain containing 11
1376827_at	Eml4	1.50151	0.0100152	8.84868	1.73723	5.74e-05	8.30463	echinoderm microtubule associated protein like 4
1388872_at	Idi1	1.73337	0.00601386	11.7642	1.73403	0.000490764	11.8809	isopentenyl-diphosphate delta isomerase 1
1370427_at	Pdgfa	1.74997	0.00354988	9.83156	1.73358	0.0178419	9.12	platelet-derived growth factor alpha polypeptide
1367894_at	Insig1	1.52122	0.0135946	11.7375	1.73176	0.000352996	11.9417	insulin induced gene 1
1387848_at	Hmgcr	1.60031	0.00633735	9.47751	1.72113	0.000597903	9.48842	3-hydroxy-3-methylglutaryl-CoA reductase
1368189_at	Dhcr7	1.57659	0.0032668	11.9877	1.68874	0.000279169	11.8264	7-dehydrocholesterol reductase
1378016_at	Eml4	1.5445	0.0055867	8.53137	1.67335	0.000332154	7.9884	echinoderm microtubule associated protein like 4
1389656_at	LOC679462	1.5617	0.00468114	9.5991	1.66773	0.0111954	9.66401	similar to Tetraspanin-15 (Tspan-15) (Transmembrane 4 superfamily member 15) (Tetraspan NET-7)
1368232_at	Mvk	1.55464	0.00200231	10.2728	1.66031	0.00079504	10.307	mevalonate kinase
1373447_at	Hn1l	1.63809	0.00126501	9.91102	1.64867	0.00174126	9.95269	hematological and neurological expressed 1-like
1388295_s_at	Frs3	1.61844	0.000228607	8.90543	1.64324	0.000301765	8.55197	fibroblast growth factor receptor substrate 3
1390566_a_at	Ckmt1b	1.50059	0.0113813	7.88286	1.6365	0.000419803	7.26857	creatine kinase, mitochondrial 1B
1368086_a_at	Lss	1.55214	0.0154633	9.2464	1.62715	0.00078814	9.25262	lanosterol synthase (2,3-oxidosqualene-lanosterol cyclase)
1390777_at	Sc5d	1.5468	0.0487011	9.68854	1.62625	0.000183898	10.1057	sterol-C5-desaturase
1374861_at	Tle2	1.52282	0.00256629	6.68201	1.61105	0.0428631	6.62597	transducin-like enhancer of split 2 (E(sp1) homolog, Drosophila)
1368318_at	Homer1	1.50049	0.000385894	10.7419	1.60721	0.00300871	10.1572	homer homolog 1 (Drosophila)
1383590_at	Csgalnact1	1.6617	0.000509292	9.58823	1.59566	0.0193905	8.76174	chondroitin sulfate N-acetylgalactosaminyltransferase 1
1375852_at	Hmgcr	1.52499	0.00396991	12.0623	1.59267	0.00187966	12.0684	3-hydroxy-3-methylglutaryl-CoA reductase
1372467_at	Hs6st1	1.77461	3.97e-05	8.7893	1.5675	0.0291581	8.05564	heparan sulfate 6-O-sulfotransferase 1
1370656_a_at	Homer1	1.51713	0.00127177	9.36627	1.56624	0.00996804	8.73862	homer homolog 1 (Drosophila)
1387119_at	Mvk	1.51431	0.0125049	9.68302	1.56443	0.00311224	9.71307	mevalonate kinase
1372462_at	Acat2	1.54596	0.00378795	12.1172	1.5631	0.000336735	12.0048	acetyl-CoA acetyltransferase 2
1392720_at	Cyp4f17	1.63839	0.00823292	6.62461	1.55505	0.00328368	6.33524	cytochrome P450, family 4, subfamily f, polypeptide 17
1370454_at	Homer1	1.54174	0.00839697	8.11878	1.55356	0.00103405	7.97778	homer homolog 1 (Drosophila)
1387017_at	Sqle	1.50556	0.0015297	11.9442	1.55223	0.00219797	12.0964	squalene epoxidase
1392988_at	Nsdhl	1.58908	0.00373547	11.0834	1.5468	0.00208362	11.1696	NAD(P) dependent steroid dehydrogenase-like
1397688_at	Pcdh9	1.68363	0.00126947	8.33746	1.54354	0.00250041	8.44557	protocadherin 9
1388104_at	Lgr4	1.6441	6.12e-05	7.81447	1.53921	0.0307966	7.37564	leucine-rich repeat-containing G protein-coupled receptor 4
1367979_s_at	Cyp51	1.51372	0.002195	12.4546	1.53495	0.000688597	12.5804	cytochrome P450, family 51
1388830_at	Pkn2	1.5183	0.00230716	11.4572	1.50692	0.00823896	11.1167	protein kinase N2
1389725_at	Tm7sf2	1.57649	0.0170155	10.9115	1.50267	0.000893258	10.6732	transmembrane 7 superfamily member 2
