# Supplementary material for: Quetiapine has an additive effect to triiodothyronine in inducing differentiation of oligodendrocyte precursor cells through induction of cholesterol biosynthesis
Source: PLoS One. 2019 Sep 6;14(9):e0221747. doi: 10.1371/journal.pone.0221747 (PMC6730995; doi:10.1371/journal.pone.0221747)
Supplement: S3 Table — (XLSX) [file pone.0221747.s007.xlsx]

## Sheet: group_comparison_QTvsnoPDGF_sum
probeid	symbol	Day 2 FC	Day 2 Adjusted p value	Day 2 Average Expression	Day 4 FC	Day 4 Adjusted P Value	Day 4 Average Expression	gene
1392013_at	---	13.8919	1.06102e-06	5.14305	69.5719	9.92507e-08	7.03983	---
1369056_at	Rpe65	15.4036	1.92539e-06	6.7071	47.3975	2.0964e-07	7.8432	retinal pigment epithelium 65
1384112_at	---	24.4541	7.22619e-06	5.93258	39.3048	4.61441e-09	6.00755	---
1367813_at	Ppp1r14a	2.17911	0.0452103	5.58744	36.9594	9.92507e-08	9.15504	protein phosphatase 1, regulatory (inhibitor) subunit 14A
1369200_at	Nt5e	24.7017	7.88202e-06	6.54176	33.1912	1.06107e-08	6.667	5' nucleotidase, ecto
1387040_at	Mal	1.1443	0.275411	5.31613	28.8699	8.9521e-05	8.68697	mal, T-cell differentiation protein
1398257_at	Mog	5.50144	0.00123348	7.35664	26.1126	8.67124e-09	10.3384	myelin oligodendrocyte glycoprotein
1380329_at	Opalin	1.0568	0.539956	4.61325	23.0648	4.43703e-05	7.77324	oligodendrocytic myelin paranodal and inner loop protein
1386922_at	Ca2	0.9434	0.439807	6.20049	21.8403	8.56322e-06	9.02984	carbonic anhydrase 2
1383511_at	---	3.1275	0.000355057	6.52316	19.854	5.16145e-07	9.30162	---
1395333_at	Pmp2	3.0408	0.00467324	6.96677	19.8279	2.84185e-06	8.57891	peripheral myelin protein 2
1373177_x_at	LOC679608	1.4816	0.00612097	3.53751	19.1362	5.52424e-07	7.37737	hypothetical protein LOC679608
1379903_at	---	3.2247	0.00301461	7.46647	18.0771	7.03826e-08	9.40634	---
1367733_at	Ca2	0.838163	0.188742	7.03995	17.9044	1.06288e-05	10.0681	carbonic anhydrase 2
1395389_at	---	1.47757	0.00447781	5.23179	16.8972	3.62994e-05	7.34258	---
1373699_at	---	10.5734	1.06102e-06	5.19306	16.412	2.47712e-08	5.79904	---
1372583_at	---	2.85723	0.000230752	6.46984	15.9244	6.54646e-08	8.318	---
1388831_at	Slc9a3r2	1.13789	0.227907	6.04521	15.1463	1.05724e-05	8.35117	solute carrier family 9 (sodium/hydrogen exchanger), member 3 regulator 2
1387182_at	Gpr37	2.73655	0.00341491	7.30623	15.0132	1.12048e-08	10.9032	G protein-coupled receptor 37
1389145_at	Cdc42ep2	1.34304	0.272934	7.07473	15.0011	3.30777e-07	10.0774	CDC42 effector protein (Rho GTPase binding) 2
1371525_at	Slc12a7	9.76921	2.14773e-05	7.62705	14.8873	2.44212e-07	8.0413	solute carrier family 12 (potassium/chloride transporters), member 7
1388000_at	Slc24a2	1.53631	0.0608844	4.05082	14.731	4.79789e-06	5.81581	solute carrier family 24 (sodium/potassium/calcium exchanger), member 2
1383574_at	Man1a1	2.16437	0.00520928	7.82719	14.5033	1.82996e-06	9.67607	mannosidase, alpha, class 1A, member 1
1371363_at	Gpd1	1.81304	0.00752454	7.68779	14.4898	5.53519e-06	9.49202	glycerol-3-phosphate dehydrogenase 1 (soluble)
1378956_at	---	1.2959	0.0995968	3.64361	14.2867	3.29125e-06	5.67395	---
1395104_at	---	2.54345	0.000623742	4.55076	14.0448	8.99792e-06	5.87837	---
1368223_at	Adamts1	1.44365	0.0111019	5.43821	13.931	0.000103034	7.91677	ADAM metallopeptidase with thrombospondin type 1 motif, 1
1376106_at	Tmem178a	1.43643	0.192555	8.25351	13.8787	1.55963e-08	9.98832	transmembrane protein 178A
1379688_at	---	1.55621	0.0400894	4.22408	13.4711	2.01594e-06	5.78528	---
1398365_at	Tppp3	1.84172	0.00220645	6.3954	13.3492	2.06208e-05	8.16427	tubulin polymerization-promoting protein family member 3
1374095_at	Galnt6	1.1966	0.0483639	4.47121	13.02	0.000102796	6.3476	UDP-N-acetyl-alpha-D-galactosamine:polypeptide N-acetylgalactosaminyltransferase 6 (GalNAc-T6)
1368121_at	Akr7a3	1.09585	0.611011	4.97666	12.6884	9.02915e-06	7.62606	aldo-keto reductase family 7, member A3 (aflatoxin aldehyde reductase)
1368705_at	S1pr5	2.38213	0.0039942	7.7103	12.5975	1.0626e-06	9.58935	sphingosine-1-phosphate receptor 5
1388917_at	Myo1d	1.16015	0.618602	6.52971	12.379	1.33506e-06	9.33609	myosin ID
1387147_at	Rab3c	1.08822	0.607462	5.70623	12.3692	4.64752e-05	7.77485	RAB3C, member RAS oncogene family
1368135_at	Ninj2	6.86353	0.000270868	9.71428	12.33	4.05308e-07	9.79159	ninjurin 2
1395020_at	Plekhh1	1.1136	0.320841	5.41942	12.1699	2.55693e-05	7.77602	pleckstrin homology domain containing, family H (with MyTH4 domain) member 1
1370500_a_at	Mobp	8.87089	0.000412082	6.39446	12.1427	1.14326e-07	12.3643	myelin-associated oligodendrocyte basic protein
1372779_at	B3gnt2	6.43365	2.03319e-05	6.7669	12.0551	7.514e-07	7.42002	UDP-GlcNAc:betaGal beta-1,3-N-acetylglucosaminyltransferase 2
1388189_at	Grm3	0.565188	0.000752986	4.55043	11.9553	0.000338569	5.89842	glutamate receptor, metabotropic 3
1368059_at	Crym	10.1501	2.68378e-06	9.01121	11.8014	2.0964e-07	8.96231	crystallin, mu
1384043_at	---	2.64747	0.00343655	5.27226	11.7214	4.22738e-08	6.9558	---
1384392_at	Cyp26b1	0.875965	0.222101	4.84732	11.6252	1.89178e-05	5.79778	cytochrome P450, family 26, subfamily b, polypeptide 1
1375032_at	Kndc1	2.82492	0.0101447	6.25708	11.6139	5.18827e-08	10.1798	kinase non-catalytic C-lobe domain (KIND) containing 1
1373790_at	Car14	1.97833	0.0282219	6.10201	11.5979	2.10168e-07	9.19883	carbonic anhydrase 14
1377485_at	Gjc2	1.47884	0.115836	6.69551	11.5777	2.54423e-06	9.59358	gap junction protein, gamma 2
1376919_at	Mfsd6	2.62247	0.000983447	8.74139	11.4897	8.67124e-09	10.204	major facilitator superfamily domain containing 6
1370833_at	Pex5l	1.36562	0.0224837	3.64139	11.0837	6.09469e-07	5.51355	peroxisomal biogenesis factor 5-like
1376577_at	---	1.10278	0.582542	6.41504	11.0032	0.000164841	9.46266	---
1375877_at	Syt4	1.0269	0.839783	6.78797	10.8269	2.60082e-05	8.70217	synaptotagmin IV
1369793_a_at	Mcam	2.36653	0.00022149	6.99169	10.79	1.06191e-08	9.29511	melanoma cell adhesion molecule
1390606_at	Hhip	1.14427	0.0778868	5.28216	10.59	2.31123e-05	7.31929	Hedgehog-interacting protein
1377034_at	Serpinb1a	2.56025	0.0299612	5.98114	10.5224	2.80482e-06	6.5701	serine (or cysteine) proteinase inhibitor, clade B, member 1a
1384277_at	Plekhh1	0.9896	0.932732	7.29086	10.5174	2.0433e-06	10.179	pleckstrin homology domain containing, family H (with MyTH4 domain) member 1
1397164_at	LOC100912446	3.63648	0.000247086	5.92639	10.477	3.51141e-07	7.24401	uncharacterized LOC100912446
1389654_at	---	1.6643	0.00743529	5.64152	10.4768	1.51596e-06	9.35076	---
1393398_at	---	3.0691	0.000317814	9.89973	10.3512	1.12048e-08	12.2574	---
1367939_at	Rbp1	5.72786	7.22619e-06	8.61871	10.2661	2.29451e-05	9.4557	retinol binding protein 1, cellular
1370434_a_at	Mobp	5.77784	0.00126843	5.52439	10.1578	1.3848e-08	12.2592	myelin-associated oligodendrocyte basic protein
1398433_at	---	0.6867	0.00629688	6.845	10.0281	9.92767e-06	8.4891	---
1376057_at	Pde8a	1.42427	0.0123142	6.35606	9.96124	3.35078e-05	7.81919	phosphodiesterase 8A
1374235_at	Rcan2	1.02506	0.850972	6.32241	9.96063	7.40743e-05	9.28313	regulator of calcineurin 2
1387976_at	Slc9a3r2	1.00507	0.975357	5.20634	9.93789	3.38161e-05	7.04496	solute carrier family 9 (sodium/hydrogen exchanger), member 3 regulator 2
1367584_at	Anxa2	0.567589	0.0244757	7.2965	9.91758	9.42609e-06	10.4792	annexin A2
1394410_at	---	1.0805	0.405212	5.48533	9.8859	1.73124e-05	7.58088	---
1385547_at	Ermn	0.967195	0.780366	3.83656	9.8835	8.16822e-05	6.73296	ermin, ERM-like protein
1370150_a_at	Thrsp	5.99982	4.57354e-06	9.81819	9.86822	0.000292216	9.97567	thyroid hormone responsive
1387022_at	Aldh1a1	6.67532	4.26604e-05	6.51903	9.76866	5.95148e-06	7.39854	aldehyde dehydrogenase 1 family, member A1
1379366_a_at	Bspry	1.37117	0.0663317	4.70247	9.70227	4.89482e-06	6.43174	B-box and SPRY domain containing
1382382_at	Ermn	0.867435	0.349949	4.38059	9.64353	6.93885e-05	7.44252	ermin, ERM-like protein
1387852_at	Thrsp	4.95329	8.1002e-05	8.63331	9.55432	0.000164526	8.83348	thyroid hormone responsive
1374728_at	---	1.14677	0.117097	5.60415	9.42613	1.11696e-06	7.56862	---
1383516_at	Fgl2	1.16736	0.0493718	3.4529	9.37498	4.48715e-05	5.39982	fibrinogen-like 2
1368563_at	Aspa	2.92343	0.000327037	8.61658	9.23686	2.11243e-08	10.3281	aspartoacylase
1369728_at	LOC680097	1.54092	0.0089013	6.43119	9.15975	2.0964e-07	8.2998	similar to germinal histone H4 gene
1374574_at	Fam214a	0.936431	0.550052	7.41937	9.10698	8.8933e-06	9.459	family with sequence similarity 214, member A
1369560_at	Gpd1	1.48674	0.0101577	6.30939	8.91179	0.000136785	7.6739	glycerol-3-phosphate dehydrogenase 1 (soluble)
1394653_at	LOC100363509	2.43459	0.00710749	7.74635	8.84908	2.01783e-07	10.3504	transmembrane protein 125-like
1376226_at	---	2.41322	0.00169019	5.44677	8.79745	8.7802e-06	6.94093	---
1373636_at	Spock1	1.23274	0.0533771	5.05838	8.79339	0.000299639	7.32	sparc/osteonectin, cwcv and kazal-like domains proteoglycan (testican) 1
1389448_at	2018-09-04	1.52238	0.0375115	8.3151	8.75918	1.95737e-08	11.8158	septin 4
1370245_at	Ctsl1	2.12941	0.00479769	9.55223	8.64695	3.89754e-08	11.3324	cathepsin L1
1387509_at	Dio3	3.76459	0.000743864	6.45712	8.52094	0.000927368	7.28963	deiodinase, iodothyronine, type III
1382956_at	LOC361016	1.13087	0.382469	7.90319	8.42946	3.37984e-05	9.88868	similar to RIKEN cDNA 4933406L09
1394028_at	Dusp10	0.890135	0.499801	5.92019	8.42009	1.76239e-05	8.00614	dual specificity phosphatase 10
1395819_at	---	2.94979	0.00105068	9.62627	8.38296	1.06107e-08	11.7559	---
1387420_at	Clic4	0.90993	0.207268	6.58602	8.33969	4.52946e-06	8.68158	chloride intracellular channel 4
1392840_at	---	3.48855	4.57354e-06	8.60899	8.27112	4.15369e-07	10.3963	---
1374933_at	Mcam	2.11403	0.000315816	8.41785	8.26851	1.06191e-08	10.5838	melanoma cell adhesion molecule
1368778_at	Slc6a6	1.33013	0.201039	7.203	8.26756	4.90227e-08	8.00151	solute carrier family 6 (neurotransmitter transporter, taurine), member 6
1381853_at	---	1.11222	0.300713	4.66532	8.14797	6.11571e-06	6.25814	---
1390174_at	Eml1	1.17136	0.329605	7.97629	8.11244	2.37389e-06	9.86119	echinoderm microtubule associated protein like 1
1371400_at	Thrsp	4.46921	2.16933e-05	9.80988	8.00571	0.000302772	10.0086	thyroid hormone responsive
1371595_at	LOC100912446	4.85739	2.01797e-06	8.13644	7.96765	1.13831e-06	9.60915	uncharacterized LOC100912446
1383005_at	---	1.75269	0.00479769	7.63864	7.93641	8.67124e-09	8.6806	---
1369336_at	Hr	6.46116	8.681e-08	8.67022	7.92946	8.67124e-09	8.79817	hair growth associated
1373963_at	Hdhd3	1.95161	0.00716207	7.54992	7.91798	4.05308e-07	9.523	haloacid dehalogenase-like hydrolase domain containing 3
1368146_at	Dusp1	0.955264	0.611136	6.52783	7.82826	8.72708e-05	8.19331	dual specificity phosphatase 1
1371988_at	Man1a1	1.9643	0.000683117	9.41638	7.77838	9.59354e-06	10.8447	mannosidase, alpha, class 1A, member 1
1393064_at	---	1.15822	0.259028	6.92026	7.75728	2.26861e-05	9.26075	---
1393732_at	---	1.52113	0.00779097	4.35798	7.70939	9.1036e-06	5.94395	---
1393615_at	---	1.57359	0.0102894	4.99796	7.69707	3.50148e-07	7.18659	---
1378754_at	LOC100910345	1.25847	0.106519	5.35151	7.65261	2.91751e-06	7.16379	uncharacterized LOC100910345
1372240_at	Sgca	1.1307	0.483938	5.32397	7.63721	2.41337e-05	7.14963	sarcoglycan, alpha (dystrophin-associated glycoprotein)
1373533_at	RGD1562037	0.886281	0.245566	8.00644	7.45427	5.65678e-05	10.5314	similar to OTTHUMP00000046255
1374241_at	---	1.20744	0.0734202	5.80808	7.45042	8.36845e-06	9.50995	---
1367851_at	Ptgds	2.01331	0.021012	7.63035	7.42661	1.09589e-06	10.2829	prostaglandin D2 synthase (brain)
1368263_a_at	Mobp	8.1009	0.000490998	6.25673	7.40576	1.37662e-06	12.2419	myelin-associated oligodendrocyte basic protein
1393352_at	Fam214a	0.934158	0.450692	8.01318	7.35661	6.3174e-06	9.73115	family with sequence similarity 214, member A
1368882_at	St6galnac3	0.849345	0.0679118	6.98569	7.30249	2.0964e-07	9.03487	ST6 (alpha-N-acetyl-neuraminyl-2,3-beta-galactosyl-1,3)-N-acetylgalactosaminide alpha-2,6-sialyltransferase 3
1387233_at	Hsd17b7	2.78531	0.000719559	7.91625	7.27419	1.47495e-07	8.28644	hydroxysteroid (17-beta) dehydrogenase 7
1390107_at	LOC100911824 /// Sytl2	2.10779	0.00171902	8.07045	7.27346	2.14589e-08	8.91776	synaptotagmin-like protein 2-like /// synaptotagmin-like 2
1380471_at	---	0.96696	0.838771	4.72945	7.23211	0.000190204	7.45396	---
1383394_at	Dct	2.60934	0.000747974	8.62493	7.11735	0.000108794	9.53711	dopachrome tautomerase
1379470_at	---	4.36038	1.85041e-05	8.27182	7.08707	8.67124e-09	8.65244	---
1383459_at	Lgi3	2.24927	0.00434545	9.32919	7.02287	4.14834e-08	10.4855	leucine-rich repeat LGI family, member 3
1377765_at	Clic4	0.891979	0.291088	7.16828	6.96262	4.77178e-06	9.2168	chloride intracellular channel 4
1383838_at	---	1.10515	0.204028	3.16848	6.95038	1.28499e-07	4.50016	---
1385038_at	---	1.00983	0.916675	6.48154	6.93056	1.45141e-05	8.31138	---
1368384_at	Klk6	1.08545	0.595801	4.71954	6.89929	1.69218e-05	6.59547	kallikrein related-peptidase 6
1397352_at	---	1.31247	0.323547	4.33798	6.89522	3.06617e-06	6.08095	---
1372537_at	Eml1	1.13792	0.528459	9.29778	6.89104	9.77025e-07	11.0631	echinoderm microtubule associated protein like 1
1377631_at	Col9a3	2.49627	0.000566305	9.68891	6.82978	6.49792e-08	10.4222	collagen, type IX, alpha 3
1384791_at	B3gnt2	3.74189	0.000587744	5.72237	6.79047	3.25872e-06	6.406	UDP-GlcNAc:betaGal beta-1,3-N-acetylglucosaminyltransferase 2
1370807_at	Vmp1	1.62983	0.0249955	10.0345	6.73905	2.07404e-08	11.2187	vacuole membrane protein 1
1382225_at	---	1.33082	0.0407696	7.32922	6.71776	2.47712e-08	8.68784	---
1387219_at	Adm	1.0845	0.322095	5.63824	6.70506	4.84952e-06	6.98833	adrenomedullin
1380250_at	Sned1	4.45866	5.25244e-06	6.1799	6.63224	8.16136e-08	6.67727	sushi, nidogen and EGF-like domains 1
1386990_at	Ebp	2.1631	0.000898102	8.29095	6.57963	3.75668e-06	8.82837	emopamil binding protein (sterol isomerase)
1376910_at	Zfp536	2.12697	0.000299366	6.42535	6.57592	1.46208e-06	7.81809	zinc finger protein 536
1381369_at	Lgi3	2.16759	0.0049544	7.79145	6.54887	1.72718e-08	8.81684	leucine-rich repeat LGI family, member 3
1383084_at	Ttll7	0.920144	0.245711	6.97501	6.47989	7.81113e-05	9.17256	tubulin tyrosine ligase-like family, member 7
1374493_at	---	2.54754	0.000199494	7.46434	6.47271	4.97417e-05	9.13887	---
1372805_at	Endod1	0.933289	0.737331	7.15228	6.44291	2.29533e-05	9.71751	endonuclease domain containing 1
1384885_at	Tekt2	1.04977	0.600034	4.90338	6.38636	6.42795e-06	6.56441	tektin 2 (testicular)
1371360_at	Ndrg1	0.996105	0.987989	6.14812	6.31637	9.6688e-05	9.1268	N-myc downstream regulated 1
1391934_at	---	2.92478	0.0356355	5.93436	6.31517	0.000825552	6.54815	---
1387926_at	Sc5d	2.7193	0.000316863	9.97437	6.28571	4.22738e-08	10.4858	sterol-C5-desaturase
1380262_at	Sgk2	1.82299	0.00944995	6.26984	6.25343	2.01783e-07	7.02819	serum/glucocorticoid regulated kinase 2
1384367_at	Hist2h3c2 /// LOC684762 /// LOC684819 /// LOC684841 /// LOC690126	1.93572	0.000870497	8.57994	6.20496	2.14723e-07	9.76012	histone cluster 2, H3c2 /// similar to CG31613-PA /// similar to H3 histone, family 2 isoform 2 /// similar to CG31613-PA /// hypothetical protein LOC690126
1374758_at	---	2.10182	0.0025536	7.09533	6.19544	2.68474e-08	9.65198	---
1389891_at	Col11a2	5.08288	4.57354e-06	8.49618	6.09003	1.06191e-08	8.54624	collagen, type XI, alpha 2
1370057_at	Csrp1	2.03734	0.0042483	9.66299	6.0306	6.24782e-07	11.5962	cysteine and glycine-rich protein 1
1377054_at	Sema4d	2.04916	0.00304782	8.28925	5.98566	1.20625e-06	9.07634	sema domain, immunoglobulin domain (Ig), transmembrane domain (TM) and short cytoplasmic domain, (semaphorin) 4D
1389500_at	---	1.88078	0.000647274	8.72881	5.96036	2.00882e-06	9.65804	---
1397924_at	---	0.983225	0.947301	6.61711	5.90091	1.54316e-05	9.76086	---
1380888_at	LOC684841	1.73765	0.000652393	8.86046	5.8994	3.52275e-06	9.96686	similar to CG31613-PA
1378665_at	---	1.02238	0.856364	7.60407	5.89352	1.90175e-06	9.97792	---
1382967_at	Gpr64	1.05635	0.885742	6.12408	5.87005	0.000388317	7.61364	G protein-coupled receptor 64
1387984_at	Cklf	1.91027	0.0050441	7.14943	5.85724	5.89552e-06	8.96383	chemokine-like factor
1389157_at	Cdc42ep1	1.07774	0.549828	6.92143	5.85338	1.82036e-07	9.29333	CDC42 effector protein (Rho GTPase binding) 1
1378803_at	Nkx6-2	2.29364	0.00105788	8.82987	5.83116	3.50148e-07	10.0999	NK6 homeobox 2
1377821_at	---	3.50887	2.71888e-05	9.32849	5.82414	9.49208e-06	9.57822	---
1390127_at	Dixdc1	0.897509	0.35322	7.82233	5.81303	3.70592e-06	9.53275	DIX domain containing 1
1368148_at	Ngfr	1.02179	0.864241	4.24356	5.80581	0.00205516	5.6561	nerve growth factor receptor
1389066_at	Rcan2	1.19665	0.192302	7.18611	5.80424	7.24056e-05	9.96272	regulator of calcineurin 2
1382173_at	---	1.96571	4.58552e-05	6.5942	5.76263	1.08643e-05	7.50015	---
1372616_at	---	1.27142	0.0855826	7.06704	5.73104	1.71251e-05	8.4955	---
1376089_at	---	3.12145	6.2863e-05	11.0111	5.69587	1.1965e-06	11.1698	---
1385504_at	Rffl	1.58466	0.0144592	7.9424	5.69077	1.90223e-07	8.71712	ring finger and FYVE-like domain containing E3 ubiquitin protein ligase
1368748_at	Tesk2	2.87949	1.06102e-06	8.00724	5.68333	1.47495e-07	8.30408	testis-specific kinase 2
1379352_at	Pip5k1b	1.73575	0.000596866	7.68439	5.67279	3.32918e-08	8.46899	phosphatidylinositol-4-phosphate 5-kinase, type I, beta
1383608_at	Arrdc2	1.75573	0.000624345	7.20906	5.67242	5.52424e-07	8.65001	arrestin domain containing 2
1387377_a_at	Pak1	0.752294	0.00812964	6.39882	5.64595	0.000204316	8.29257	p21 protein (Cdc42/Rac)-activated kinase 1
1394862_at	---	1.72152	0.00688998	5.02236	5.64188	3.3768e-07	5.99657	---
1383444_at	Slc24a2	1.69039	0.00401948	7.61425	5.62614	3.7067e-05	8.93015	solute carrier family 24 (sodium/potassium/calcium exchanger), member 2
1389651_at	Apln	1.25826	0.081594	6.02517	5.60072	4.6596e-06	7.64759	apelin
1370847_at	Spon2	1.15831	0.138715	6.16534	5.59811	0.000103458	7.62338	spondin 2, extracellular matrix protein
1371414_at	Gsn	1.12117	0.434513	9.18151	5.58798	2.78487e-05	10.3452	gelsolin
1393927_at	---	1.00147	0.995281	4.59675	5.58711	8.86891e-05	5.38712	---
1389585_at	---	2.4381	0.0017898	8.93735	5.58682	1.65167e-07	9.62562	---
1391871_at	Stard13	5.96744	2.81728e-06	7.87886	5.56832	1.31716e-07	8.22831	StAR-related lipid transfer (START) domain containing 13
1386912_at	Pcolce	1.37682	0.116685	6.263	5.56391	2.94841e-06	7.14781	procollagen C-endopeptidase enhancer
1395775_at	---	2.75291	5.44012e-05	8.1222	5.55678	1.20841e-06	8.52007	---
1373678_at	Clic4	0.894689	0.139861	8.46824	5.54305	4.17277e-06	10.3655	chloride intracellular channel 4
1382647_at	---	2.00208	0.000755304	8.71058	5.53581	1.67245e-05	9.22069	---
1390938_at	Arhgap28	0.98985	0.913981	4.63762	5.51716	3.02836e-06	6.03237	Rho GTPase activating protein 28
1368379_at	Scarb2	1.28643	0.0324101	9.54328	5.51534	7.38524e-08	11.016	scavenger receptor class B, member 2
1381865_at	---	1.10237	0.239987	4.02291	5.46783	0.00124058	5.7054	---
1392646_at	Ano4	1.15375	0.402432	8.56203	5.46429	3.53061e-07	10.0289	anoctamin 4
1382478_at	Btbd3	0.957211	0.623683	5.45433	5.4265	0.000296055	6.67274	BTB (POZ) domain containing 3
1370376_a_at	Ybx3	1.19877	0.0860185	10.5519	5.40726	1.52861e-05	11.9402	Y box binding protein 3
1393679_at	---	1.1412	0.273248	5.88433	5.36713	6.11571e-06	6.71009	---
1388718_at	Tmod1	1.07804	0.356988	6.09216	5.35089	0.00175124	7.35646	tropomodulin 1
1398840_at	Vamp5	1.12909	0.403937	7.11338	5.33124	5.3246e-05	9.27604	vesicle-associated membrane protein 5
1397429_at	Creb5	0.916697	0.211242	4.64798	5.33116	2.01783e-07	5.84317	cAMP responsive element binding protein 5
1370387_at	Cyp3a9	2.76102	0.00229347	7.49741	5.3114	6.15379e-05	7.93409	cytochrome P450, family 3, subfamily a, polypeptide 9
1374954_at	Hdac11	1.70184	0.0277485	8.64214	5.27716	2.46474e-06	9.55016	histone deacetylase 11
1395359_at	---	2.40396	0.000271802	6.57468	5.27244	2.00882e-06	6.80463	---
1373335_at	Zdhhc9	1.26201	0.0565743	9.70882	5.26345	3.76484e-06	11.0748	zinc finger, DHHC-type containing 9
1387190_at	Dgka	1.65974	0.000596035	8.66062	5.24324	1.11696e-06	9.49023	diacylglycerol kinase, alpha
1387956_s_at	Cklf	1.61782	0.0266628	6.66053	5.24312	8.61858e-07	8.25073	chemokine-like factor
1380321_at	Mtus1	1.18788	0.13943	5.87534	5.24093	2.88792e-05	6.86004	microtubule associated tumor suppressor 1
1369381_a_at	Slc15a1	8.28249	2.81728e-06	6.69206	5.24088	1.76239e-05	6.08343	solute carrier family 15 (oligopeptide transporter), member 1
1369902_at	Bmf	1.11107	0.547247	5.03174	5.23169	2.25224e-05	6.29962	Bcl2 modifying factor
1381249_at	---	1.12777	0.0738847	5.48594	5.22981	0.000141058	6.58659	---
1389210_at	Lcp1	0.65899	0.204749	6.86073	5.22392	0.000442207	7.25817	lymphocyte cytosolic protein 1
1375043_at	---	3.06886	8.8064e-05	8.5682	5.20694	9.59071e-05	9.66075	---
1376619_at	Ptprd	1.19293	0.0425354	8.38796	5.19652	1.38899e-06	10.2755	protein tyrosine phosphatase, receptor type, D
1368700_at	Plcl1	1.55736	0.00502193	9.44045	5.17083	2.07404e-08	11.0903	phospholipase C-like 1
1371785_at	Tnfrsf12a	1.02459	0.831088	6.73351	5.16305	0.000421366	8.31725	tumor necrosis factor receptor superfamily, member 12a
1396961_at	---	2.53811	0.000170598	6.66239	5.15844	6.78936e-07	6.78939	---
1380553_at	Osgin2	1.26907	0.0431404	9.0883	5.13406	2.64546e-05	10.266	oxidative stress induced growth inhibitor family member 2
1368696_at	Fxyd7	2.11268	0.0483537	6.15148	5.10178	0.000697367	6.57657	FXYD domain-containing ion transport regulator 7
1386943_at	Pllp	1.47485	0.109518	10.3112	5.09529	2.40791e-07	11.582	plasmolipin
1374333_at	RGD1306058	1.4893	0.0522748	8.421	5.01623	5.28886e-06	9.51382	similar to RIKEN cDNA 1110007C09
1389430_at	---	2.86855	0.000224842	10.1987	5.00198	3.728e-07	10.4132	---
1396194_at	---	1.30705	0.01189	5.35894	4.99973	1.50467e-06	6.34305	---
1371479_at	Mettl7a	1.10939	0.230545	7.53664	4.98516	3.72155e-07	9.46671	methyltransferase like 7A
1394594_at	---	1.06418	0.716577	4.97725	4.97984	3.18123e-06	6.09197	---
1394395_at	---	0.678162	0.00275168	6.08563	4.96039	0.000364083	7.79746	---
1368147_at	Dusp1	1.01842	0.906308	4.73031	4.95676	0.00133904	5.78102	dual specificity phosphatase 1
1372457_at	Mtus1	1.10517	0.461806	7.04854	4.91019	1.20923e-05	7.9759	microtubule associated tumor suppressor 1
1375230_at	---	0.961042	0.637257	4.49736	4.89479	2.96079e-06	4.90653	---
1390383_at	Plin2	3.24406	4.37578e-05	9.13035	4.88961	7.24074e-07	9.52977	perilipin 2
1394334_at	Chst8	2.6346	0.0351226	5.44494	4.8883	0.000319296	5.99834	carbohydrate (N-acetylgalactosamine 4-0) sulfotransferase 8
1393589_at	Klhl4	0.916574	0.232352	2.96235	4.88156	0.0156215	3.95769	kelch-like family member 4
1377342_s_at	Fnbp1 /// LOC100909995	1.04147	0.820829	4.77119	4.85077	2.41798e-05	6.57809	formin binding protein 1 /// formin-binding protein 1-like
1370371_a_at	Ceacam1 /// Ceacam10	7.24989	0.000145819	8.65524	4.84871	5.45706e-05	7.88558	carcinoembryonic antigen-related cell adhesion molecule 1 (biliary glycoprotein) /// carcinoembryonic antigen-related cell adhesion molecule 10
1387629_at	Bspry	1.10092	0.4721	5.55916	4.84445	1.11696e-06	6.71502	B-box and SPRY domain containing
1375224_at	Phlda3	1.09581	0.550857	7.98124	4.82227	3.3768e-07	9.5765	pleckstrin homology-like domain, family A, member 3
1391488_at	---	4.72155	4.73196e-06	8.71856	4.80185	6.37303e-08	8.60535	---
1385578_at	---	1.76253	0.0308368	6.66828	4.79896	1.14592e-06	7.05324	---
1389093_at	Pak1	0.759523	0.0341207	8.36261	4.79633	0.000165469	10.1839	p21 protein (Cdc42/Rac)-activated kinase 1
1387370_at	Tmod1	0.986346	0.900147	5.00477	4.79568	0.00513611	6.27415	tropomodulin 1
1376036_at	Flvcr2	5.8407	5.36298e-06	6.30344	4.79336	5.80403e-07	5.9471	feline leukemia virus subgroup C cellular receptor family, member 2
1379821_at	Gpr62	1.09955	0.661088	7.40159	4.79059	5.87791e-06	8.4212	G protein-coupled receptor 62
1390626_at	---	0.899574	0.274776	3.58479	4.78416	0.000131293	4.99942	---
1372468_at	Cd97	1.25881	0.0605872	5.74929	4.77517	6.35564e-07	6.42004	CD97 molecule
1390777_at	Sc5d	2.29253	0.00102735	9.68854	4.76635	2.07404e-08	10.1057	sterol-C5-desaturase
1381160_at	Tmem200c	0.639799	0.0118844	6.02834	4.76335	0.000302772	8.89663	transmembrane protein 200C
1380130_at	LOC100909405	0.865433	0.139651	5.86495	4.74657	1.77413e-05	6.8733	uncharacterized LOC100909405
1393672_at	Hmcn1	1.68744	0.0243006	4.85685	4.74099	2.29767e-05	5.31483	hemicentin 1
1372307_at	---	2.21149	0.000209383	8.87089	4.73632	4.94917e-08	9.96052	---
1374531_at	---	1.26415	0.122235	10.6771	4.72054	2.61091e-07	11.337	---
1393937_at	---	1.45403	0.0432104	5.65139	4.69993	0.000119807	6.36325	---
1369781_at	Grm7	1.3632	0.180108	4.29416	4.69078	0.000694774	5.24237	glutamate receptor, metabotropic 7
1368190_at	Ren	1.26333	0.0792119	6.95388	4.6893	8.69458e-06	7.59884	renin
1374039_at	Car14	1.29959	0.0578682	6.889	4.67892	8.27227e-07	8.46901	carbonic anhydrase 14
1395307_at	Anks1b	2.89384	0.000751684	10.1411	4.67434	1.20841e-06	10.5279	ankyrin repeat and sterile alpha motif domain containing 1B
1381216_at	---	1.33485	0.0149934	3.28537	4.67349	1.52643e-05	4.04962	---
1370638_at	Ank3	1.41276	0.0105004	9.29275	4.67324	1.28983e-07	9.82323	ankyrin 3, node of Ranvier (ankyrin G)
1387578_a_at	P2rx2	1.51875	0.0202363	4.7359	4.66132	0.000256143	5.08827	purinergic receptor P2X, ligand-gated ion channel, 2
1371132_a_at	Ank3	1.49976	0.00291377	7.97137	4.62877	2.45464e-07	8.46545	ankyrin 3, node of Ranvier (ankyrin G)
1373510_at	Vamp1	2.17012	0.000209383	7.86148	4.6125	1.0143e-06	8.71727	vesicle-associated membrane protein 1
1374139_at	Cdr2	1.33767	0.0037979	7.5755	4.58425	2.32958e-05	8.18816	cerebellar degeneration-related 2
1394727_at	---	1.17724	0.118296	3.61466	4.57155	6.04219e-05	4.26087	---
1370834_at	Hs3st1	2.73804	0.000199494	10.89	4.56982	4.04161e-07	11.1083	heparan sulfate (glucosamine) 3-O-sulfotransferase 1
1396323_at	LOC681383	3.64492	0.00413227	4.16288	4.56558	8.73584e-05	4.17957	similar to Protein C10orf11 homolog
1370341_at	Eno2 /// LOC100911625	1.17946	0.3037	9.17634	4.55527	1.76703e-06	10.7434	enolase 2, gamma, neuronal /// gamma-enolase-like
1398734_at	---	1.21984	0.0187917	7.67054	4.54976	6.87313e-06	8.46248	---
1387662_at	Syt4	1.02827	0.692501	5.41722	4.5404	1.72042e-05	6.43472	synaptotagmin IV
1371959_at	Hist2h2aa3 /// LOC690131	1.68398	0.000977841	8.79864	4.53543	1.92561e-07	10.2591	histone cluster 2, H2aa3 /// similar to H2A histone family, member O
1393273_at	---	1.02685	0.87698	8.3852	4.52179	3.75494e-06	9.4097	---
1373734_at	---	1.43917	0.00392994	6.62467	4.52178	2.45944e-07	7.41859	---
1372525_at	Fkbp14	1.63467	0.0104495	8.46642	4.5044	5.93805e-07	9.73631	FK506 binding protein 14
1398383_at	Cyb561	2.13514	0.0514977	5.94788	4.49099	9.71671e-05	6.49618	cytochrome b-561
1387145_at	Gjb1	1.08449	0.661347	6.76152	4.49052	3.57615e-05	8.14555	gap junction protein, beta 1
1370320_at	Pbld1 /// Pbld2	1.15647	0.422766	5.12057	4.48131	0.000178498	6.85592	phenazine biosynthesis-like protein domain containing 1 /// phenazine biosynthesis-like protein domain containing 2
1376904_at	Tmem151a	1.26559	0.111586	8.37129	4.46631	5.72505e-07	9.61826	transmembrane protein 151A
1383742_at	LOC100910063 /// Snx7	1.41659	0.000430205	8.0454	4.45825	0.000278154	9.17757	sorting nexin-7-like /// sorting nexin 7
1379564_at	Anks1b	2.72102	0.000559621	9.17178	4.44701	7.94722e-06	9.53084	ankyrin repeat and sterile alpha motif domain containing 1B
1398360_at	Elovl1	1.79855	0.0027664	10.9103	4.44213	2.67988e-07	11.6505	ELOVL fatty acid elongase 1
1370556_at	Vamp1	1.96496	4.58075e-05	6.99248	4.41516	1.1404e-06	7.86523	vesicle-associated membrane protein 1
1368071_at	2018-03-02	2.8529	1.98246e-05	9.84179	4.40505	8.55545e-08	10.5176	mitochondrial amidoxime reducing component 2
1394609_at	Ablim2	3.13133	3.84424e-05	7.77776	4.38782	5.52424e-07	8.04659	actin binding LIM protein family, member 2
1370302_at	Shroom2	3.00112	4.17364e-05	11.7365	4.37367	3.5321e-07	12.2316	shroom family member 2
1371541_at	Mylk	4.08279	5.08076e-05	8.68157	4.37117	0.000210553	9.78437	myosin light chain kinase
1375944_at	Acss2	2.14286	6.97667e-05	11.6019	4.36818	1.82077e-06	11.5708	acyl-CoA synthetase short-chain family member 2
1373545_at	---	0.887873	0.184936	6.4484	4.35956	0.000119366	8.23639	---
1375943_at	Ccp110	1.24145	0.0482359	8.90643	4.35708	2.9736e-07	10.4884	centriolar coiled coil protein 110kDa
1372163_at	---	0.7498	0.0049957	6.19611	4.35481	0.000102796	7.88469	---
1378003_at	---	2.06561	6.3162e-05	8.62806	4.33956	7.93143e-07	9.41589	---
1377423_at	---	1.55258	0.00389957	6.76037	4.32583	9.35979e-06	7.5973	---
1392894_at	Fgl2	1.12385	0.411517	6.24845	4.31309	0.00056366	7.90821	fibrinogen-like 2
1372794_at	Dapk2	1.42317	0.0912049	6.15689	4.30769	7.81439e-06	7.46488	death-associated kinase 2
1373368_at	PCOLCE2	2.3869	9.80036e-05	6.58122	4.30659	1.3596e-06	6.86998	procollagen C-endopeptidase enhancer 2
1380146_at	---	0.92973	0.53376	3.86436	4.29787	0.000706898	5.40171	---
1396348_at	---	3.52545	1.85041e-05	9.05603	4.29465	0.00120504	8.92528	---
1380866_at	LOC365985	0.947995	0.61578	4.69483	4.28184	0.000146747	5.84357	similar to adenylate kinase 5 isoform 1
1369475_x_at	P2rx2	1.56593	0.097016	4.25943	4.26199	0.000410475	4.59773	purinergic receptor P2X, ligand-gated ion channel, 2
1385382_at	Adam19	1.19079	0.295995	5.25267	4.25955	0.000114672	6.3804	ADAM metallopeptidase domain 19
1378348_at	Tmem200c	0.88517	0.158378	4.66651	4.24155	0.000478862	6.41864	transmembrane protein 200C
1386879_at	Lgals3	0.86167	0.517631	7.66415	4.21348	0.00139257	9.72751	lectin, galactoside-binding, soluble, 3
1376672_at	---	0.931971	0.403288	7.35271	4.20726	1.00824e-05	8.91274	---
1368816_at	Mpz	1.66048	0.0186655	6.04236	4.20421	6.22276e-05	8.25197	myelin protein zero
1370048_at	Lpar1	2.19926	7.73681e-05	10.9447	4.20006	4.24414e-05	11.3296	lysophosphatidic acid receptor 1
1377885_at	LOC685203	0.991524	0.964753	6.87753	4.17616	2.63442e-05	10.1698	hypothetical protein LOC685203
1380287_at	Creb5	0.8569	0.341004	4.63549	4.17086	4.94763e-05	5.7418	cAMP responsive element binding protein 5
1388145_at	Tnxb	3.23744	0.000960673	5.42189	4.15993	7.49007e-05	5.76177	tenascin XB
1374016_at	Lpar1	1.9987	0.000206131	10.9308	4.14109	1.58522e-05	11.3635	lysophosphatidic acid receptor 1
1395447_at	Ermn	1.18736	0.197158	5.04735	4.13664	0.00136926	6.36421	ermin, ERM-like protein
1383976_at	---	1.73887	0.000800871	8.17452	4.13494	1.32385e-05	9.34572	---
1394031_at	Fam83d	0.980087	0.903566	8.12623	4.13419	7.06604e-06	8.74202	family with sequence similarity 83, member D
1389725_at	Tm7sf2	2.08791	0.000683002	10.9115	4.11512	7.38524e-08	10.6732	transmembrane 7 superfamily member 2
1395604_at	---	1.42841	0.00864104	5.12367	4.11428	2.18417e-05	6.12734	---
1387766_a_at	Rbp2	2.16365	0.00150431	5.21947	4.10767	4.42671e-05	5.78754	retinol binding protein 2, cellular
1392633_at	---	0.946399	0.806264	6.32867	4.10349	7.66514e-06	7.35896	---
1373793_at	Igsf8	1.1946	0.0222617	9.31072	4.09567	4.19552e-06	10.6224	immunoglobulin superfamily, member 8
1382518_at	Pde8a	1.23563	0.0211778	3.85152	4.08639	0.000248114	4.77473	phosphodiesterase 8A
1367568_a_at	Mgp	3.61509	0.000251026	6.47399	4.05664	0.000222784	6.90745	matrix Gla protein
1371194_at	Tnfaip6	1.34151	0.0628551	8.57741	4.05	3.41286e-05	9.84035	tumor necrosis factor alpha induced protein 6
1382058_at	Rras2	2.82307	1.85041e-05	11.4081	4.04973	0.000150942	11.6973	related RAS viral (r-ras) oncogene homolog 2
1370244_at	Ctsl1	1.77928	0.00256013	11.2121	4.03687	3.69664e-08	12.7057	cathepsin L1
1396135_at	---	1.10509	0.397798	4.85708	4.03475	3.58543e-06	6.55019	---
1395966_at	Kctd14	2.971	0.00360767	7.92392	4.02573	0.000101029	8.16987	potassium channel tetramerisation domain containing 14
1381974_at	---	0.863604	0.118454	8.46604	4.02056	0.000702807	9.67831	---
1375129_at	Fgfr2	1.25161	0.162375	6.05284	4.01472	5.47042e-06	6.89333	fibroblast growth factor receptor 2
1375006_at	---	1.33223	0.0407303	7.16103	4.01226	3.28249e-05	8.03543	---
1395146_at	Adipor2	1.17909	0.109866	6.246	3.98599	2.13204e-05	7.24709	adiponectin receptor 2
1381906_at	Tpd52	1.08991	0.613551	9.15866	3.96389	1.00555e-05	10.0057	tumor protein D52
1373912_at	Enpp4	1.15751	0.303419	9.44308	3.9632	1.82636e-06	10.4473	ectonucleotide pyrophosphatase/phosphodiesterase 4
1390896_at	---	2.78246	0.000743864	8.46198	3.95836	7.94722e-06	8.63745	---
1374832_at	---	1.31526	0.0200713	5.96986	3.94373	1.4021e-07	7.48143	---
1383474_at	Irak2	0.941788	0.646663	4.79464	3.9259	0.000125582	5.76607	interleukin-1 receptor-associated kinase 2
1378808_at	---	1.15836	0.384684	7.28744	3.90886	5.50684e-05	8.06002	---
1382913_at	Cttnbp2	0.894716	0.351875	7.17435	3.90258	8.11793e-05	8.33041	cortactin binding protein 2
1378173_at	---	0.936657	0.430077	3.84999	3.89951	7.08216e-06	4.88821	---
1394422_at	Ttll7	1.08431	0.226266	5.84918	3.89035	0.000113754	7.02008	tubulin tyrosine ligase-like family, member 7
1383249_at	---	0.513965	0.00814081	9.00562	3.88641	0.00188688	9.62686	---
1394940_at	Fam46a	4.59604	0.00154468	6.19987	3.88319	3.62541e-05	5.5892	family with sequence similarity 46, member A
1393228_at	Hpdl	1.98838	0.00602705	5.75285	3.87007	4.57026e-06	6.26248	4-hydroxyphenylpyruvate dioxygenase-like
1378714_at	---	1.11016	0.406051	4.6858	3.86258	0.000370399	5.85795	---
1368400_at	Timm8a1	3.37865	2.32843e-05	10.34	3.85935	1.33003e-07	10.2626	translocase of inner mitochondrial membrane 8 homolog a1 (yeast)
1374591_at	Ptprd	1.19748	0.0299767	9.87015	3.84955	2.91021e-06	11.5645	protein tyrosine phosphatase, receptor type, D
1371193_at	Tnfaip6	1.22977	0.301601	5.79438	3.84133	6.48729e-05	6.83541	tumor necrosis factor alpha induced protein 6
1372133_at	Rras2	2.69433	2.184e-05	11.8005	3.83391	0.000301819	12.0628	related RAS viral (r-ras) oncogene homolog 2
1372844_at	Efna1	1.25571	0.101656	6.99222	3.82528	9.01248e-07	8.1562	ephrin A1
1392834_at	RGD1310166	1.04392	0.739045	5.00895	3.82051	0.000324085	5.65953	similar to Chromodomain-helicase-DNA-binding protein 1 (CHD-1)
1376319_at	Sema3c	2.72199	0.000179143	7.94112	3.81846	0.000348859	8.65652	sema domain, immunoglobulin domain (Ig), short basic domain, secreted, (semaphorin) 3C
1383700_at	Desi1	1.62885	0.000465729	10.0755	3.80967	5.49471e-07	10.7988	desumoylating isopeptidase 1
1395804_at	---	0.993242	0.967478	5.99076	3.79827	9.68825e-05	7.14387	---
1393030_at	LOC100910442 /// LOC683963	1.16368	0.229586	4.92667	3.77919	0.000194481	5.94697	protein PRRC2C-like /// hypothetical protein LOC683963
1372656_at	Snx15	1.45731	0.0550854	9.66677	3.77183	2.00882e-06	10.2746	sorting nexin 15
1388872_at	Idi1	2.4129	0.000239393	11.7642	3.74489	3.97762e-07	11.8809	isopentenyl-diphosphate delta isomerase 1
1368717_at	Faah /// LOC100911581	1.14722	0.334528	7.9125	3.74009	2.64454e-05	8.35101	fatty acid amide hydrolase /// fatty-acid amide hydrolase 1-like
1392137_at	---	1.14543	0.150281	5.94976	3.72737	0.00010355	6.95462	---
1390969_at	Kcne4	0.61253	0.0236781	9.03723	3.71707	1.92785e-05	10.6934	potassium voltage-gated channel, Isk-related family, member 4
1370545_at	Kcna1	0.608096	0.00973167	7.72712	3.71156	0.00255418	8.36443	potassium voltage-gated channel, shaker-related subfamily, member 1
1378645_at	---	0.794015	0.194986	6.20347	3.69024	2.13205e-06	7.62751	---
1379589_at	Zfp536	1.97623	0.000120066	6.62712	3.6828	3.51064e-06	7.0372	zinc finger protein 536
1368194_at	Agpat4	1.57389	0.00875046	10.9589	3.67724	2.80757e-07	11.2986	1-acylglycerol-3-phosphate O-acyltransferase 4
1384268_at	Ccnyl1	1.2259	0.0264326	9.67377	3.66707	3.26988e-06	10.4656	cyclin Y-like 1
1389151_at	Adam19	1.08487	0.379603	7.75153	3.66169	2.44908e-05	8.71575	ADAM metallopeptidase domain 19
1388674_at	Cdkn1a	1.07224	0.511447	8.64814	3.63822	3.14051e-05	9.89481	cyclin-dependent kinase inhibitor 1A
1387020_at	Cyp51	2.11798	0.000417159	11.3262	3.6273	3.94435e-07	11.4625	cytochrome P450, family 51
1373546_at	Atp11a	1.25488	0.0701092	9.83152	3.6193	1.47426e-06	10.7198	ATPase, class VI, type 11A
1381193_at	Lpgat1	1.04808	0.813814	6.58731	3.59755	1.72352e-06	7.35421	lysophosphatidylglycerol acyltransferase 1
1378904_at	Slc7a14	1.64542	0.00115093	5.27139	3.59562	0.000314866	5.87064	solute carrier family 7 (orphan transporter), member 14
1381203_at	Sh3glb1	1.44925	0.00712745	6.74945	3.58586	5.21125e-06	7.30861	SH3-domain GRB2-like endophilin B1
1379108_at	---	0.795591	0.00286131	6.66647	3.56993	0.000307778	7.54681	---
1373154_at	RGD1563583	1.26345	0.04865	9.06082	3.53955	4.65372e-06	9.98534	similar to mKIAA0998 protein
1398273_at	Efna1	1.249	0.0457683	6.57364	3.53879	8.61858e-07	7.66701	ephrin A1
1378555_at	Lrrc28	1.1498	0.10345	8.64982	3.52199	3.76754e-06	9.62693	leucine rich repeat containing 28
1369088_at	Erbb3	2.32273	4.09838e-05	7.3757	3.51208	1.72496e-06	7.596	v-erb-b2 erythroblastic leukemia viral oncogene homolog 3 (avian)
1367894_at	Insig1	2.33222	0.000166435	11.7375	3.51127	3.79784e-07	11.9417	insulin induced gene 1
1376789_at	---	1.17283	0.10356	3.82486	3.50393	0.000567004	4.4836	---
1382381_at	---	1.83382	9.80036e-05	9.73441	3.49843	2.44826e-06	10.4867	---
1388824_at	Smurf1	1.63057	0.00692275	8.41322	3.49446	2.5199e-06	9.06705	SMAD specific E3 ubiquitin protein ligase 1
1377393_at	Frmd5	1.21068	0.148362	7.34267	3.49373	5.13607e-06	8.20568	FERM domain containing 5
1369609_at	Cldn11	1.67544	0.00151908	11.9032	3.48983	6.03216e-06	12.4155	claudin 11
1382619_at	---	4.83573	0.00123294	5.62845	3.48678	0.00120794	5.75805	---
1392940_at	---	1.3829	0.000542267	9.08694	3.48319	9.07703e-07	10.1428	---
1387391_at	Cdkn1a	1.1085	0.285897	6.08725	3.45359	4.17258e-05	7.0738	cyclin-dependent kinase inhibitor 1A
1392604_at	---	2.18899	8.05489e-05	9.52011	3.4528	1.29628e-06	9.69958	---
1382660_at	RGD1563084	1.19222	0.0373561	6.94958	3.45231	8.14883e-05	7.40574	similar to FLJ20298 protein isoform a
1378342_at	Ednra	0.936461	0.756248	5.66236	3.45194	2.04036e-05	7.18586	endothelin receptor type A
1372016_at	Gadd45b	1.6627	0.0126164	7.82116	3.44689	4.38568e-05	9.0876	growth arrest and DNA-damage-inducible, beta
1387385_at	Cntn1	1.18878	0.12173	9.68083	3.4444	1.50226e-05	10.2883	contactin 1
1381897_at	Chst8	2.09456	0.0347066	6.52866	3.43886	0.00334359	6.87031	carbohydrate (N-acetylgalactosamine 4-0) sulfotransferase 8
1395806_at	LOC100909409 /// LOC100912726 /// LOC367485 /// LOC501317 /// LOC501467 /// LOC679730 /// LOC683878 /// LOC685989 /// LOC686719 /// LOC686886 /// LOC689453 /// LOC689635 /// LOC690467	1.2072	0.0322458	4.60264	3.41752	0.000638138	5.8814	disks large homolog 5-like /// disks large homolog 5-like /// similar to spermatogenesis associated glutamate (E)-rich protein 4d /// hypothetical LOC501317 /// similar to spermatogenesis associated glutamate (E)-rich protein 4d /// hypothetical protein LOC679730 /// similar to RIKEN cDNA 5031410I06 /// hypothetical protein LOC685989 /// hypothetical protein LOC686719 /// similar to RIKEN cDNA 50…
1368086_a_at	Lss	1.9595	0.000816944	9.2464	3.41672	4.84726e-07	9.25262	lanosterol synthase (2,3-oxidosqualene-lanosterol cyclase)
1368092_at	Fah	1.11141	0.49568	8.70706	3.41594	8.345e-06	9.6377	fumarylacetoacetate hydrolase
1390238_at	Clca1	1.11747	0.165146	4.10292	3.41281	0.000443451	5.19418	chloride channel accessory 1
1370411_at	Trpc1	1.19753	0.0532796	7.91982	3.39945	5.0513e-06	8.7197	transient receptor potential cation channel, subfamily C, member 1
1368861_a_at	Mag	1.50587	0.00169383	12.1607	3.39833	3.03315e-07	12.9016	myelin-associated glycoprotein
1382371_at	Dram2	1.1818	0.238211	6.44251	3.38981	6.87313e-06	6.96692	DNA-damage regulated autophagy modulator 2
1369474_a_at	P2rx2	1.49663	0.0724746	3.33412	3.38283	0.00465429	3.6319	purinergic receptor P2X, ligand-gated ion channel, 2
1394889_at	---	1.30589	0.110122	4.66285	3.37835	2.5559e-05	5.61097	---
1380330_at	---	2.25588	0.000876204	8.05823	3.37475	6.23291e-06	8.08657	---
1367957_at	Rgs3	0.744302	0.00256382	8.45086	3.36844	1.78462e-05	10.3643	regulator of G-protein signaling 3
1374419_at	---	1.49294	0.00151858	7.26937	3.35964	7.08216e-06	7.65949	---
1372250_at	Dbndd2	1.73734	0.0033738	11.7786	3.35682	4.34325e-07	12.0866	dysbindin (dystrobrevin binding protein 1) domain containing 2
1369471_at	Fnbp1 /// LOC100909995	0.993978	0.94826	4.96747	3.35185	6.681e-05	6.14723	formin binding protein 1 /// formin-binding protein 1-like
1392815_at	Arap2	0.986346	0.910483	8.92719	3.35075	2.68887e-06	11.1243	ArfGAP with RhoGAP domain, ankyrin repeat and PH domain 2
1382434_at	Entpd5	1.02639	0.854096	7.01364	3.34681	0.00189076	8.4876	ectonucleoside triphosphate diphosphohydrolase 5
1389307_at	Aplp1	0.944192	0.69032	9.83102	3.34374	3.50351e-06	10.9603	amyloid beta (A4) precursor-like protein 1
1376249_at	Fuca2	1.26047	0.224648	7.65772	3.34066	1.45652e-06	8.60944	fucosidase, alpha-L- 2, plasma
1395587_at	---	1.39422	0.00567819	6.45536	3.33884	6.87313e-06	6.93249	---
1392476_at	RGD1562378	1.4084	0.00200194	6.62559	3.33195	8.76689e-07	7.41851	histone H4 variant H4-v.1
1367853_at	Slc12a2	1.24765	0.0395555	11.7233	3.31621	7.95396e-07	12.8925	solute carrier family 12 (sodium/potassium/chloride transporters), member 2
1390117_at	---	1.09393	0.502434	8.42571	3.31329	2.28162e-05	9.37658	---
1372809_at	LOC290595	1.06845	0.498063	6.96915	3.30993	6.81479e-05	7.85543	hypothetical gene supported by AF152002
1386637_at	Fgl2	1.18666	0.0289629	4.54238	3.30955	0.00143839	5.44494	fibrinogen-like 2
1370177_at	PVR	1.60902	0.0046725	6.52693	3.30554	9.0523e-06	6.84799	poliovirus receptor
1390549_at	Adipor2	1.22633	0.109432	7.19184	3.30552	3.36371e-05	7.97693	adiponectin receptor 2
1369554_at	Syngr2	2.13148	0.00217238	10.2816	3.30513	1.34043e-06	10.5205	synaptogyrin 2
1374266_at	---	1.5223	0.0393648	5.90686	3.30031	1.13221e-06	6.47349	---
1385643_at	---	1.85992	0.00620761	7.74737	3.29474	3.65352e-05	8.1365	---
1392245_at	---	1.07722	0.318738	4.88125	3.27303	2.7151e-06	5.45095	---
1382948_at	Arhgap28	1.05384	0.677195	5.0848	3.2716	4.13269e-06	5.77272	Rho GTPase activating protein 28
1369541_at	Tmod2	1.25141	0.0486853	7.80871	3.27108	3.06617e-06	8.65746	tropomodulin 2
1373701_at	---	1.11656	0.254185	6.7852	3.26628	8.35705e-06	7.93813	---
1395590_at	---	1.01558	0.833819	3.90656	3.26365	0.000551284	4.89571	---
1370197_a_at	Prkcz	1.1332	0.423519	9.55669	3.25926	6.28318e-06	10.3526	protein kinase C, zeta
1370209_at	Klf9	3.34353	1.33154e-05	9.46661	3.25818	1.7056e-05	10.13	Kruppel-like factor 9
1371901_at	---	1.30336	0.00925555	9.33663	3.25433	3.29125e-06	9.99794	---
1392963_at	Scrn1	0.850212	0.38765	9.11589	3.24484	1.71982e-06	10.5179	secernin 1
1390958_at	Sertm1	0.968312	0.809755	4.95966	3.24461	0.000762404	5.2733	serine-rich and transmembrane domain containing 1
1371866_at	Myo18a	1.28221	0.145871	7.94349	3.23635	9.0035e-06	8.614	myosin XVIIIa
1372098_at	Tmem141	1.4761	0.00436497	7.39334	3.2294	6.3174e-06	8.18689	transmembrane protein 141
1378315_at	---	0.784699	0.216162	8.0633	3.21959	0.000732372	9.67259	---
1392623_at	---	1.73534	0.00100368	8.45204	3.21808	2.45967e-07	8.84389	---
1370485_a_at	Bcl2l1	1.41968	0.00790444	5.74067	3.21762	8.16822e-05	6.49332	Bcl2-like 1
1387566_at	Pla2g4a	0.737959	0.0871624	5.26236	3.21665	2.52362e-05	6.83763	phospholipase A2, group IVA (cytosolic, calcium-dependent)
1394401_at	Elovl6 /// LOC100910695	1.49074	0.00612097	9.86122	3.20205	2.12259e-06	10.0059	ELOVL fatty acid elongase 6 /// elongation of very long chain fatty acids protein 6-like
1370853_at	Camk2n1	1.03145	0.788418	8.30549	3.19804	3.91537e-05	9.5385	calcium/calmodulin-dependent protein kinase II inhibitor 1
1370544_at	Eml2	0.958835	0.738889	6.96755	3.19769	3.25993e-05	8.54253	echinoderm microtubule associated protein like 2
1386981_at	Slc16a1	1.25873	0.0528513	9.28495	3.19734	2.26351e-06	10.2414	solute carrier family 16, member 1 (monocarboxylic acid transporter 1)
1376176_at	Mast3	1.17068	0.129994	7.95203	3.19306	1.46208e-06	8.95082	microtubule associated serine/threonine kinase 3
1393454_at	Pcdh17	0.975659	0.868891	9.22376	3.18869	9.16189e-06	9.86167	protocadherin 17
1377332_at	---	0.969755	0.68148	7.42477	3.18855	3.13258e-06	8.15038	---
1368944_at	Dlg1	1.41445	0.0218221	7.8397	3.16085	1.02129e-06	8.36522	discs, large homolog 1 (Drosophila)
1375638_at	---	1.64038	0.0188516	5.46251	3.15918	0.000379789	5.99307	---
1383413_at	Hhatl	1.29034	0.164837	4.59547	3.15834	4.91676e-06	5.09245	hedgehog acyltransferase-like
1379324_at	---	2.45064	0.00151543	7.76984	3.15527	0.000715894	7.97734	---
1373756_at	Cend1 /// LOC100911402	1.30452	0.0173255	8.24496	3.1527	1.02978e-05	8.79729	cell cycle exit and neuronal differentiation 1 /// cell cycle exit and neuronal differentiation protein 1-like
1370657_at	Cdh6	1.52094	0.00121736	6.52896	3.14686	0.000170661	6.91558	cadherin 6
1385787_at	rnf141	1.29256	0.0732106	5.66001	3.14301	2.42092e-05	6.20962	ring finger protein 141
1389447_at	P4htm	1.16434	0.0178579	8.58149	3.14076	2.28162e-05	9.49109	prolyl 4-hydroxylase, transmembrane
1381222_at	---	0.992853	0.924032	4.01318	3.13854	0.00118174	5.16365	---
1374348_at	Otud7b	1.18174	0.129206	7.29078	3.13357	2.14566e-05	8.016	OTU domain containing 7B
1368126_at	Aacs	1.93216	0.000661058	9.59055	3.13067	1.74445e-06	9.62876	acetoacetyl-CoA synthetase
1372600_at	Fbxo31	1.025	0.804573	8.74768	3.13066	0.000170037	9.6272	F-box protein 31
1387971_a_at	Mapk8ip1	1.28784	0.0249713	9.49325	3.12149	9.0922e-07	10.4862	mitogen-activated protein kinase 8 interacting protein 1
1389600_at	LOC360998 /// LOC363306 /// LOC501396	0.968249	0.856403	8.01675	3.12013	0.000173232	8.75309	hypothetical LOC360998 /// hypothetical protein LOC363306 /// hypothetical protein LOC501396
1372488_at	Enoph1	1.74067	0.000235349	11.4968	3.11402	5.45323e-07	12.0243	enolase-phosphatase 1
1369791_at	Clcn4	1.13338	0.115737	5.85287	3.11386	3.76754e-06	6.93292	chloride channel, voltage-sensitive 4
1392230_at	---	0.973667	0.914957	7.03958	3.10156	2.5471e-05	7.52347	---
1389618_at	---	0.923008	0.572432	8.87253	3.08586	0.000167729	9.55732	---
1397538_at	Tbc1d30	1.6601	0.0117423	6.52491	3.08465	7.09032e-06	6.93823	TBC1 domain family, member 30
1395509_at	---	1.06596	0.553924	6.62403	3.08311	1.59883e-05	7.43354	---
1391880_at	---	1.02126	0.918237	9.93055	3.07955	4.26985e-05	10.5809	---
1369278_at	Gna12	1.55795	0.00118914	8.18655	3.07634	4.39998e-06	8.62167	guanine nucleotide binding protein (G protein) alpha 12
1368075_at	Lipa	2.57346	0.00013086	8.9829	3.07446	4.67846e-06	8.91064	lipase A, lysosomal acid, cholesterol esterase
1389111_at	---	2.07911	0.000118613	10.7935	3.07282	1.84101e-07	11.1634	---
1385191_at	---	0.976196	0.850643	6.32589	3.07212	1.78346e-06	7.41719	---
1394200_at	Hspa2	1.33455	0.0305154	7.62138	3.06626	0.000431279	9.23748	heat shock protein 2
1392988_at	Nsdhl	2.0382	0.000191749	11.0834	3.05877	1.23473e-06	11.1696	NAD(P) dependent steroid dehydrogenase-like
1394207_at	---	1.06515	0.649397	4.06159	3.05634	0.000143095	4.73015	---
1381976_at	Kif21a	2.83081	3.22807e-06	10.7103	3.05288	2.51175e-07	10.8	kinesin family member 21A
1396263_at	---	2.10542	7.22619e-06	7.96631	3.04972	0.000467552	7.9722	---
1373291_at	---	2.6035	0.000103753	7.17601	3.04944	2.73003e-05	7.05445	---
1389623_at	Atf1	1.13591	0.0928198	9.41096	3.04402	2.97814e-06	10.1501	activating transcription factor 1
1381591_at	---	2.67448	0.00274372	5.79075	3.03639	0.000298243	6.54358	---
1393730_at	Adamts4	1.26725	0.0884846	11.5899	3.03579	7.51149e-07	12.1078	ADAM metallopeptidase with thrombospondin type 1 motif, 4
1372539_at	---	0.994307	0.944949	5.77643	3.03446	9.03376e-05	6.9507	---
1381672_at	Ldlrap1	1.3152	0.0266664	5.41178	3.02675	7.01408e-05	6.17036	low density lipoprotein receptor adaptor protein 1
1373243_at	Pmvk	2.00868	0.000864062	9.85517	3.02562	7.24074e-07	9.92618	phosphomevalonate kinase
1381799_at	RGD1562037	1.03501	0.791619	4.83251	3.02509	0.000283084	5.67302	similar to OTTHUMP00000046255
1369926_at	Gpx3	0.949115	0.80526	8.56827	3.02323	0.00105257	9.33609	glutathione peroxidase 3
1395602_at	---	1.51416	0.0161931	8.4925	3.02081	3.62891e-07	8.68815	---
1393124_at	Kcna6	0.797497	0.158489	6.63832	3.01925	0.0076726	7.74208	potassium voltage gated channel, shaker related subfamily, member 6
1389113_at	Slc45a3	1.09072	0.384908	6.49961	3.0189	1.45137e-05	7.21819	solute carrier family 45, member 3
1385453_at	---	2.11669	0.00177661	4.37559	3.01014	2.31123e-05	4.64709	---
1387007_at	Gfra1	1.23696	0.0912927	7.72114	3.00928	9.67514e-07	8.13188	GDNF family receptor alpha 1
1369841_at	Hspa2	1.39071	0.0058664	6.80672	3.00343	0.000317655	8.4221	heat shock protein 2
1397197_at	---	1.05537	0.613901	5.37106	3.003	0.00010321	6.27827	---
1399115_at	Agt4a /// Atg4al1	1.43973	0.00914032	9.61558	3.00131	2.90525e-07	10.0876	autophagy related 4A, cysteine peptidase /// autophagy related 4A, cysteine peptidase-like 1
1390201_at	Rap1a	1.05307	0.510729	8.45159	2.99076	7.23635e-06	9.07663	RAP1A, member of RAS oncogene family
1397568_at	Tp53inp2	1.70747	7.23126e-05	6.60971	2.9895	9.48967e-06	6.66595	tumor protein p53 inducible nuclear protein 2
1398380_at	Vwa1	0.927594	0.594281	4.09324	2.98597	0.000124668	5.34745	von Willebrand factor A domain containing 1
1372012_at	---	1.53817	0.00374212	11.2741	2.98571	0.000111525	11.3937	---
1372760_at	LOC100912411	1.61007	0.000761256	7.86983	2.98568	2.18941e-05	8.52904	uncharacterized LOC100912411
1398296_at	Gde1	1.13148	0.151412	11.2066	2.98376	7.94722e-06	12.3554	glycerophosphodiester phosphodiesterase 1
1388571_at	Syngr2	2.03757	0.000998188	10.4199	2.98161	9.09613e-07	10.6754	synaptogyrin 2
1379590_at	Zrsr1	1.48789	0.00680065	7.88403	2.98072	3.96885e-06	8.43836	zinc finger (CCCH type), RNA binding motif and serine/arginine rich 1
1368815_at	Mpz	1.18226	0.216504	5.49444	2.97961	0.000476185	6.9086	myelin protein zero
1375419_at	Lrrc28	1.23692	0.0167252	7.5178	2.97557	8.0728e-06	8.36148	leucine rich repeat containing 28
1377952_at	Adpgk	1.3886	0.0032142	9.52984	2.97205	5.29049e-06	10.0372	ADP-dependent glucokinase
1369520_a_at	Bcat1	1.02595	0.788693	9.38292	2.97183	0.00066119	10.3083	branched chain amino acid transaminase 1, cytosolic
1379361_at	Pex11a	0.80819	0.032077	6.81286	2.96997	0.00115149	8.48015	peroxisomal biogenesis factor 11 alpha
1371499_at	Cd9	1.96932	0.000378139	12.551	2.96458	0.000381019	12.6961	CD9 molecule
1389004_at	Josd2	1.31824	0.0379445	10.2145	2.9643	7.97144e-07	10.9521	Josephin domain containing 2
1387740_at	Pex11a	0.879243	0.204526	4.83965	2.96358	7.11877e-05	6.25489	peroxisomal biogenesis factor 11 alpha
1376637_at	---	0.818071	0.0609397	7.62685	2.95891	0.0163053	8.50704	---
1372774_at	---	0.993534	0.930593	7.70611	2.95815	0.00373079	9.23158	---
1385641_at	---	0.913175	0.404078	6.48712	2.95568	9.32224e-06	7.55641	---
1370963_at	Gas7	1.80461	0.000800871	9.88389	2.95429	0.000833399	9.7521	growth arrest specific 7
1389227_at	Rhog	1.75267	0.000665134	11.3676	2.95387	9.0922e-07	11.6532	ras homolog family member G
1375052_at	C2cd4b	1.16241	0.246067	5.85789	2.94965	5.76688e-05	6.3996	C2 calcium-dependent domain containing 4B
1367814_at	Atp1b1	2.298	0.000191749	10.4683	2.94805	1.00555e-05	10.9868	ATPase, Na+/K+ transporting, beta 1 polypeptide
1373088_at	Cystm1	1.38193	0.0109167	11.0952	2.94797	1.76184e-06	11.7096	cysteine-rich transmembrane module containing 1
1377917_at	---	1.275	0.0241848	8.0171	2.94194	8.9216e-05	8.38317	---
1373092_at	---	2.28758	0.000100102	7.18723	2.94126	0.000286044	7.34569	---
1372614_at	Focad	3.0558	2.32843e-05	9.05697	2.94115	6.03216e-06	9.05945	focadhesin
1385850_at	Dnah2	1.38803	0.154547	3.82246	2.93848	0.000654637	4.17295	dynein, axonemal, heavy chain 2
1384728_at	Foxn3	1.38645	0.0100239	6.90608	2.93702	1.34513e-05	7.50681	forkhead box N3
1371864_at	---	2.98628	7.22619e-06	10.2018	2.93672	9.85683e-06	10.8682	---
1381775_at	RGD1566102	1.65759	0.00314997	6.8631	2.91996	1.1976e-05	7.27934	RGD1566102
1370176_at	Trak2	1.13448	0.107085	7.3622	2.91338	9.22661e-05	7.73213	trafficking protein, kinesin binding 2
1369721_at	Strn	1.63815	0.00361434	7.92553	2.9124	3.91009e-06	8.237	striatin, calmodulin binding protein
1389413_at	Evi2a	0.510091	0.00359871	9.06117	2.91107	0.00376043	10.5452	ecotropic viral integration site 2A
1394209_at	---	0.865826	0.25189	4.43024	2.9101	0.00013	5.64312	---
1383298_at	Endod1	1.08625	0.328311	6.22307	2.90712	0.000210263	7.28531	endonuclease domain containing 1
1369188_at	Fbxo32	1.02098	0.920726	5.56351	2.90432	2.26861e-05	6.26006	F-box protein 32
1396708_at	LOC100911978 /// Tmem151a	1.42534	0.00783674	6.85318	2.90053	2.80757e-07	7.70253	transmembrane protein 151A-like /// transmembrane protein 151A
1379576_at	LOC100909405	0.880115	0.418124	5.45348	2.88938	1.33992e-05	6.16226	uncharacterized LOC100909405
1374425_at	Tle1	1.03944	0.76141	7.60273	2.88439	3.41163e-05	8.75067	transducin-like enhancer of split 1 (E(sp1) homolog, Drosophila)
1395651_at	---	1.31198	0.0141171	7.72998	2.87968	0.000191699	8.41354	---
1399152_at	Eps15	0.910967	0.380167	8.86034	2.87792	5.2034e-05	9.65911	epidermal growth factor receptor pathway substrate 15
1379614_at	---	2.04579	4.20832e-05	9.92165	2.87189	0.000465711	10.3054	---
1369167_at	Gfra2	4.9191	1.33154e-05	8.0025	2.871	0.000203384	7.6847	GDNF family receptor alpha 2
1368907_at	Scamp5	1.35758	0.036003	8.09266	2.8703	1.72496e-06	8.47572	secretory carrier membrane protein 5
1387061_at	Jup	1.06938	0.321032	7.45478	2.86913	2.11758e-05	8.30578	junction plakoglobin
1370907_at	St6gal1	1.31542	0.00154468	9.50006	2.86853	1.29627e-06	9.58442	ST6 beta-galactosamide alpha-2,6-sialyltranferase 1
1398258_at	Apod	1.03949	0.801583	9.84245	2.86737	0.0479793	10.8985	apolipoprotein D
1378973_at	Otud7b	1.18503	0.0728618	7.88146	2.86644	1.66501e-05	8.57076	OTU domain containing 7B
1392996_at	Cpeb1	2.47603	0.000747974	6.22527	2.86477	8.71846e-05	7.26469	cytoplasmic polyadenylation element binding protein 1
1368283_at	Ehhadh	3.61827	0.000120066	7.39172	2.86338	1.45652e-06	6.84283	enoyl-CoA, hydratase/3-hydroxyacyl CoA dehydrogenase
1377300_at	Dusp3 /// LOC100365414	0.825537	0.108071	8.81609	2.863	0.000105295	9.84376	dual specificity phosphatase 3 /// dual specificity phosphatase 3 (vaccinia virus phosphatase VH1-related)-like
1397522_at	Sbf1	1.12343	0.146183	7.95949	2.86237	8.13949e-05	8.55674	SET binding factor 1
1367979_s_at	Cyp51	1.79289	0.000188284	12.4546	2.86005	5.16145e-07	12.5804	cytochrome P450, family 51
1385825_at	Secisbp2l	1.30137	0.0752658	7.4027	2.85289	0.000155439	8.11536	SECIS binding protein 2-like
1379047_at	---	1.86866	0.00137212	7.65258	2.85061	0.000159319	7.50277	---
1391456_at	Jam3	1.3469	0.00269244	9.62157	2.84872	6.3174e-06	10.5817	junctional adhesion molecule 3
1369258_at	Fut9	1.13377	0.465446	4.42955	2.84353	3.08844e-05	4.96244	fucosyltransferase 9 (alpha (1,3) fucosyltransferase)
1370216_at	Ddr1	1.05962	0.691708	7.48181	2.8428	2.00882e-06	9.09835	discoidin domain receptor tyrosine kinase 1
1393415_at	Ednra	0.800792	0.0914465	5.54907	2.84031	0.000149465	7.26859	endothelin receptor type A
1371933_at	Pde4dip	0.960168	0.650338	8.48368	2.8392	8.47815e-06	9.22241	phosphodiesterase 4D interacting protein
1387882_at	Klf9	2.06553	5.96355e-05	7.28645	2.83277	7.48973e-06	7.73349	Kruppel-like factor 9
1395349_at	---	1.18766	0.0299232	7.53002	2.83173	2.49792e-06	8.08464	---
1379719_at	---	1.34722	0.00229184	9.65096	2.82734	2.97814e-06	10.2104	---
1386884_at	Htra1	1.42555	0.00630435	10.1644	2.82713	7.15263e-05	11.0533	HtrA serine peptidase 1
1392516_a_at	---	2.37013	0.000133853	9.0274	2.82167	9.0601e-06	8.87997	---
1383200_at	Ccdc81	2.16121	0.00562577	4.9739	2.82035	0.00215146	5.53492	coiled-coil domain containing 81
1371444_at	Cers2	1.30504	0.0580633	10.5528	2.82015	1.45652e-06	11.0794	ceramide synthase 2
1374518_at	Dram2	1.22117	0.0597171	9.25775	2.81986	4.28091e-06	9.62946	DNA-damage regulated autophagy modulator 2
1397810_at	---	1.03084	0.867148	5.61468	2.81715	3.78622e-05	6.54864	---
1377739_at	Gng12	1.30984	0.0442574	11.1553	2.81506	3.13176e-06	11.6147	guanine nucleotide binding protein (G protein), gamma 12
1372330_at	LOC652955	1.12257	0.075422	9.03791	2.81353	5.89552e-06	9.98907	goliath
1371543_at	Mtmr2	1.19706	0.0226918	11.0488	2.8104	1.72352e-06	11.6624	myotubularin related protein 2
1384509_s_at	Pcdh17	0.976072	0.854846	9.63798	2.80097	5.50082e-06	10.2131	protocadherin 17
1376775_at	Prr5l	0.932412	0.69931	5.74558	2.79953	0.000596336	6.75279	proline rich 5 like
1379932_at	Clcn4	1.04384	0.570795	8.89801	2.79912	8.06835e-06	10.2929	chloride channel, voltage-sensitive 4
1384009_at	Narf	1.72743	0.00356557	7.54369	2.7947	1.72496e-06	7.71287	nuclear prelamin A recognition factor
1374200_at	Slc29a3	1.28823	0.0181605	8.55489	2.79228	2.91021e-06	9.52867	solute carrier family 29 (nucleoside transporters), member 3
1370121_at	Add1	1.17112	0.0935503	7.45616	2.78976	2.5328e-06	8.43812	adducin 1 (alpha)
1368100_at	Pcyt2	1.82258	0.000231155	10.1714	2.7868	4.1418e-06	10.52	phosphate cytidylyltransferase 2, ethanolamine
1374958_at	Adpgk	1.35217	0.00164012	9.21853	2.78464	7.02326e-06	9.74581	ADP-dependent glucokinase
1382805_at	Myo18a	1.28198	0.172182	6.33056	2.77474	5.5794e-05	6.81532	myosin XVIIIa
1370355_at	Scd1	1.71359	2.31432e-05	11.8047	2.77332	4.64642e-05	11.1745	stearoyl-Coenzyme A desaturase 1
1368641_at	Wnt4	2.7143	0.000516441	5.32188	2.77159	0.00215742	5.30641	wingless-type MMTV integration site family, member 4
1383655_at	Tnip2	1.107	0.207268	6.41371	2.77094	8.0728e-06	7.46115	TNFAIP3 interacting protein 2
1368253_at	Gamt	1.28775	0.0383051	11.3941	2.77083	1.68556e-06	12.1708	guanidinoacetate N-methyltransferase
1382318_at	---	2.31781	0.000900593	8.86477	2.76985	0.00136129	8.73876	---
1394954_at	Slc31a2	0.865152	0.114046	5.64081	2.76944	0.000447523	6.60733	solute carrier family 31 (copper transporters), member 2
1370966_at	Hcn2	1.41452	0.0355365	7.50261	2.76907	2.27486e-05	8.13121	hyperpolarization activated cyclic nucleotide-gated potassium channel 2
1371179_a_at	Fgfr2	1.54369	0.00256457	6.15412	2.76838	0.000162939	6.54127	fibroblast growth factor receptor 2
1367953_at	Tyro3	0.89931	0.520479	8.88557	2.76403	1.54316e-05	10.1457	TYRO3 protein tyrosine kinase
1375767_at	Plekhg3	1.39302	0.0112101	8.10464	2.76255	4.53403e-05	8.85637	pleckstrin homology domain containing, family G (with RhoGef domain) member 3
1388108_at	Elovl6 /// LOC100910695	1.427	0.0116985	10.3116	2.75997	3.69812e-06	10.4672	ELOVL fatty acid elongase 6 /// elongation of very long chain fatty acids protein 6-like
1371122_at	Tank	1.10203	0.496463	6.99394	2.75896	3.04951e-05	7.75258	TRAF family member-associated NFKB activator
1390482_at	---	1.10606	0.379655	8.42148	2.75775	4.56945e-06	9.33652	---
1380911_at	RGD1311564	1.26331	0.0406563	5.61481	2.75758	8.69458e-06	6.10035	LOC360590
1386973_a_at	Mapk8ip1	1.23852	0.0158383	10.6528	2.75652	2.4591e-07	11.6146	mitogen-activated protein kinase 8 interacting protein 1
1379629_at	---	0.922302	0.254183	5.77612	2.75063	2.32958e-05	6.77805	---
1375971_at	Cln5	1.20491	0.0667111	7.97327	2.74575	1.67245e-05	8.46328	ceroid-lipofuscinosis, neuronal 5
1388487_at	Add1	1.03833	0.724839	9.97784	2.74146	5.38704e-06	11.087	adducin 1 (alpha)
1368430_at	Lgmn	2.3266	0.000201266	11.7865	2.73533	8.29068e-06	11.5814	legumain
1373210_at	Lamb1	7.16854	2.31432e-05	5.62085	2.73124	0.000673811	4.54855	laminin, beta 1
1382309_at	---	1.24211	0.0151886	10.2244	2.72638	6.24782e-07	10.7616	---
1396184_at	---	1.73834	0.0295607	6.59766	2.72615	0.0361835	6.29498	---
1392285_at	Shisa4	2.38068	0.000716275	10.2391	2.72215	2.01783e-07	10.2533	shisa homolog 4 (Xenopus laevis)
1388816_at	Dlg1	1.2363	0.018842	10.2535	2.72091	1.33003e-07	10.8001	discs, large homolog 1 (Drosophila)
1392463_at	Map7d2	1.04172	0.605223	4.77454	2.71692	0.00138136	5.26661	MAP7 domain containing 2
1372968_at	Sbf1	1.09675	0.239274	9.13832	2.71678	4.82076e-05	9.74128	SET binding factor 1
1398359_at	Rnf181	1.37043	0.00420847	9.6571	2.70825	3.8533e-06	10.3791	ring finger protein 181
1383013_at	Klf13	1.30985	0.00591341	8.34036	2.70606	5.77218e-06	9.02738	Kruppel-like factor 13
1372973_at	Lss	1.83986	0.000481045	11.3545	2.6996	3.70592e-06	11.2517	lanosterol synthase (2,3-oxidosqualene-lanosterol cyclase)
1379526_at	---	1.30755	0.0182669	9.2536	2.69296	1.64122e-05	9.52514	---
1373657_at	Slc31a2	0.972911	0.893789	5.69677	2.69057	9.23302e-05	6.59234	solute carrier family 31 (copper transporters), member 2
1367779_at	Bin1	1.00074	0.995058	11.4651	2.68928	5.50082e-06	12.2511	bridging integrator 1
1388584_at	---	1.40563	0.00072855	10.6665	2.68557	8.41362e-07	11.2214	---
1398482_at	Bcl3	1.13835	0.135283	3.98196	2.68301	0.000780977	4.67982	B-cell CLL/lymphoma 3
1370548_at	Slc16a10	1.09632	0.308286	4.5679	2.68233	1.42006e-05	5.16093	solute carrier family 16, member 10 (aromatic amino acid transporter)
1390905_at	---	0.722757	0.0168265	5.50646	2.67793	0.0290095	6.90309	---
1393507_at	---	2.55491	0.00106107	4.88535	2.67659	0.000501204	4.79544	---
1369779_at	Myo1d	1.0918	0.44753	4.40255	2.67422	1.50571e-05	5.10499	myosin ID
1367845_at	Nefm	1.28322	0.0149726	6.66801	2.67116	5.6388e-05	7.07948	neurofilament, medium polypeptide
1397537_at	LOC100360856 /// LOC100912852 /// LOC363181 /// LOC685598	0.970517	0.877614	7.20584	2.6706	9.30124e-05	7.94214	hypothetical protein LOC100360856 /// disks large homolog 5-like /// similar to RIKEN cDNA 1700001E04 /// hypothetical protein LOC685598
1379388_at	---	1.36474	0.00900363	9.79422	2.67036	4.17653e-06	10.2426	---
1367517_at	---	0.941191	0.339248	8.34268	2.66815	8.49716e-05	9.0247	---
1371975_at	---	1.12844	0.299143	7.75182	2.66623	7.63549e-07	8.344	---
1384634_at	---	1.5931	0.00212814	7.64525	2.66481	6.09469e-07	7.99578	---
1391544_at	Pnpla3	1.93395	0.000743864	6.48577	2.66305	2.18015e-05	6.26112	patatin-like phospholipase domain containing 3
1367888_at	Cdhr1	0.676491	0.00618276	5.49608	2.66268	0.00271288	8.263	cadherin-related family member 1
1373161_at	Tmem98	0.751401	0.0447291	8.61387	2.65859	4.35094e-05	10.1708	transmembrane protein 98
1379497_at	---	0.972239	0.835341	4.16347	2.65759	0.00415938	5.01773	---
1376058_at	Mtus1	1.47265	0.00135331	6.75359	2.65758	2.49621e-05	7.30463	microtubule associated tumor suppressor 1
1390692_at	Ctps	1.14431	0.143604	9.57277	2.65522	5.1831e-06	10.1494	CTP synthase
1377306_at	---	1.41714	0.0124264	9.76907	2.64857	5.27818e-05	9.80992	---
1393418_at	Tmod2	1.24604	0.00865194	9.8056	2.6483	3.02836e-06	10.6719	tropomodulin 2
1388930_at	Tmem123	1.31524	0.00740483	10.5393	2.64719	5.69166e-05	10.839	transmembrane protein 123
1372570_at	Usp30	0.960544	0.616833	8.63747	2.6451	3.76484e-06	9.88871	ubiquitin specific peptidase 30
1375046_at	Nacad	1.13412	0.339252	8.60525	2.64396	1.36268e-06	8.88566	NAC alpha domain containing
1372538_at	Slc25a17	1.17395	0.0876528	10.6103	2.64287	5.93805e-07	11.255	solute carrier family 25 (mitochondrial carrier, peroxisomal membrane protein), member 17
1387435_at	St8sia3	1.13488	0.222656	5.07651	2.64111	3.58543e-06	5.8149	ST8 alpha-N-acetyl-neuraminide alpha-2,8-sialyltransferase 3
1388759_at	Clic4	0.788969	0.00366136	10.3744	2.63275	2.71309e-06	11.8415	chloride intracellular channel 4
1390237_at	Timm8a1	2.66926	2.08851e-05	10.8465	2.62585	4.05047e-06	10.8106	translocase of inner mitochondrial membrane 8 homolog a1 (yeast)
1370261_at	Rps6ka1	1.24579	0.0457203	5.85967	2.62427	3.29125e-06	6.56731	ribosomal protein S6 kinase polypeptide 1
1391045_at	Dgat2	1.49427	0.0137305	9.93878	2.61977	4.10708e-06	10.2372	diacylglycerol O-acyltransferase 2
1375517_at	Tp53inp2	2.0629	1.01482e-05	11.6293	2.61762	9.07703e-07	11.8147	tumor protein p53 inducible nuclear protein 2
1370391_at	Crabp2 /// LOC100911902	1.56155	0.0034029	6.51262	2.61587	0.000750501	6.61275	cellular retinoic acid binding protein 2 /// cellular retinoic acid-binding protein 2-like
1387848_at	Hmgcr	1.7944	0.000995004	9.47751	2.61301	3.0679e-06	9.48842	3-hydroxy-3-methylglutaryl-CoA reductase
1397519_at	Adipor2	1.15207	0.0650794	10.0738	2.61171	6.72689e-05	10.75	adiponectin receptor 2
1374546_at	---	1.00798	0.954177	10.127	2.61075	7.45824e-06	10.7103	---
1387119_at	Mvk	2.11223	0.000262177	9.68302	2.60812	5.0513e-06	9.71307	mevalonate kinase
1386925_at	Arpc1b	1.58841	0.0081174	11.6311	2.60712	1.94393e-05	11.5658	actin related protein 2/3 complex, subunit 1B
1373055_at	---	1.69571	0.000183106	10.1491	2.60658	4.17277e-06	10.6852	---
1377235_a_at	LOC100909468 /// Ppp2r5b	1.03961	0.637567	8.62587	2.60543	2.41167e-05	9.38603	serine/threonine-protein phosphatase 2A 56 kDa regulatory subunit beta isoform-like /// protein phosphatase 2, regulatory subunit B', beta
1379996_at	---	1.44844	0.0029285	8.75543	2.60203	1.74604e-06	8.90613	---
1370571_at	Slco3a1	1.29021	0.015533	5.4119	2.59929	4.17277e-06	5.88529	solute carrier organic anion transporter family, member 3a1
1368359_a_at	Vgf	1.04408	0.785784	5.14068	2.59917	0.00265253	5.66645	VGF nerve growth factor inducible
1375675_at	Mbnl2	1.1218	0.319561	7.77922	2.599	3.2073e-06	8.17624	muscleblind-like splicing regulator 2
1381697_at	---	0.544027	0.00118345	8.28177	2.59481	0.00992344	8.83482	---
1385025_a_at	Gpr137b	0.989982	0.896328	6.85501	2.58945	9.17517e-06	7.39314	G protein-coupled receptor 137B
1372295_at	Narf	1.61324	0.000652433	8.95042	2.58751	2.66588e-06	9.13371	nuclear prelamin A recognition factor
1383341_at	Cab39l	1.64084	0.00024472	8.96543	2.58419	5.85206e-06	9.06096	calcium binding protein 39-like
1388697_at	Inpp5a	1.12587	0.184858	8.30873	2.58331	2.44486e-05	9.15822	inositol polyphosphate-5-phosphatase A
1390923_a_at	Osbpl1a	1.03006	0.77775	8.16073	2.58285	6.61539e-05	9.38668	oxysterol binding protein-like 1A
1379021_a_at	---	5.68597	1.67302e-05	7.19	2.58215	0.000250126	6.34436	---
1386807_at	Wnt2	1.10563	0.437231	5.30679	2.58059	9.83461e-05	5.69981	wingless-type MMTV integration site family member 2
1379659_at	Bmp2k	1.16747	0.128694	6.51503	2.57348	2.18131e-05	6.89576	BMP-2 inducible kinase
1397303_at	---	1.15168	0.0484311	3.789	2.5734	0.000132967	4.23057	---
1373521_at	Sh3tc2	2.85235	7.12845e-06	7.31935	2.57239	2.41798e-05	7.18037	SH3 domain and tetratricopeptide repeats 2
1378480_at	---	2.12028	5.40551e-05	9.66329	2.57196	0.0010691	10.0056	---
1383517_at	---	1.01154	0.898186	3.44187	2.57025	0.00649898	4.05781	---
1377733_at	Ctnnbip1	1.25419	0.0498565	6.74862	2.56944	0.000109434	7.04158	catenin, beta-interacting protein 1
1370217_at	---	0.906761	0.270749	8.87546	2.56362	2.0433e-06	10.473	---
1371361_at	---	1.70417	0.000729144	6.78119	2.56274	8.55999e-06	6.9629	---
1390405_at	---	1.43363	0.0157097	7.78568	2.56258	0.000170661	7.95012	---
1391458_at	Ndrg1	1.15151	0.0768932	6.29241	2.56093	0.00175831	7.28285	N-myc downstream regulated 1
1394931_at	Mbnl2	1.17243	0.114909	8.52338	2.55984	2.88514e-06	9.07925	muscleblind-like splicing regulator 2
1372728_at	Sort1	1.08647	0.384956	9.03674	2.55833	5.27129e-06	10.2427	sortilin 1
1381264_at	---	1.20999	0.184177	7.57462	2.55355	2.01594e-06	7.94481	---
1380941_at	---	1.61415	0.000298622	8.17437	2.5467	7.08216e-06	8.44473	---
1392627_x_at	---	1.06144	0.545769	6.84669	2.54633	2.80038e-05	7.42765	---
1371997_at	Akr1e2	1.13592	0.0626922	8.61769	2.54494	5.95829e-06	9.38688	aldo-keto reductase family 1, member E2
1398333_at	---	1.56082	0.00130236	9.59155	2.54474	1.9737e-05	10.2324	---
1384506_at	Unc5c	1.02285	0.884996	6.16056	2.54385	0.000392683	6.58415	unc-5 homolog C (C. elegans)
1372989_at	Zdhhc14	1.09052	0.59742	10.1606	2.54329	4.50171e-06	10.4394	zinc finger, DHHC-type containing 14
1390187_at	---	1.42771	0.0008942	6.84103	2.53937	3.14344e-05	7.24103	---
1373613_at	Slc48a1	1.00914	0.926672	9.29298	2.53766	2.17285e-05	10.7769	solute carrier family 48 (heme transporter), member 1
1397335_at	Sema3d	2.93711	0.000107805	9.28849	2.53736	9.16639e-05	8.90287	sema domain, immunoglobulin domain (Ig), short basic domain, secreted, (semaphorin) 3D
1388913_at	Ppap2c	1.34194	0.00575432	7.08	2.53589	1.29628e-06	7.69862	phosphatidic acid phosphatase type 2c
1382452_at	Sdpr	1.47044	0.00517909	3.99605	2.53518	8.40323e-05	4.52176	serum deprivation response
1370625_at	Faim2 /// LOC100909872	0.858924	0.27191	5.77875	2.53389	0.0290291	6.85816	Fas apoptotic inhibitory molecule 2 /// protein lifeguard 2-like
1379270_at	---	2.33817	0.00024301	9.97597	2.53379	1.42033e-05	9.81325	---
1367839_at	Fdft1	1.90111	0.000290227	11.0291	2.53357	5.26528e-06	11.0115	farnesyl diphosphate farnesyl transferase 1
1387762_s_at	Jund	1.11121	0.306182	6.18606	2.52869	5.2241e-06	7.06675	jun D proto-oncogene
1383724_at	Hs2st1	1.96621	3.52972e-05	9.28229	2.52868	1.25105e-05	9.45076	heparan sulfate 2-O-sulfotransferase 1
1368037_at	Cbr1 /// LOC100360507 /// LOC100912203	1.04518	0.489552	10.5384	2.52618	1.20805e-05	11.2731	carbonyl reductase 1 /// inducible carbonyl reductase-like /// carbonyl reductase [NADPH] 1-like
1368232_at	Mvk	1.9486	0.000116057	10.2728	2.51992	3.40065e-06	10.307	mevalonate kinase
1374221_at	Slc29a3	1.28559	0.0215811	8.99919	2.51812	1.56391e-06	9.86474	solute carrier family 29 (nucleoside transporters), member 3
1368947_at	Gadd45a	1.64349	0.000850246	11.4798	2.51802	8.8933e-06	11.5546	growth arrest and DNA-damage-inducible, alpha
1384177_at	Gramd3	2.81207	3.22807e-06	9.33079	2.51641	0.00079942	9.59983	GRAM domain containing 3
1390850_at	---	1.82019	0.00104042	4.86565	2.51364	0.000228173	5.04987	---
1370905_at	Dock9	3.0447	2.88701e-05	10.368	2.51169	0.00409991	10.2862	dedicator of cytokinesis 9
1376668_at	LOC100910316	1.33407	0.102756	4.91584	2.50853	0.00102339	5.37137	tetratricopeptide repeat protein 39A-like
1394315_at	Fscn1	1.0089	0.971816	9.16409	2.50813	0.000301019	9.59339	fascin homolog 1, actin bundling protein (Strongylocentrotus purpuratus)
1369415_at	Bhlhe40	1.45849	0.0727368	6.01808	2.50785	5.28509e-05	6.18363	basic helix-loop-helix family, member e40
1390682_at	Fnbp1 /// LOC100909995	0.978377	0.772484	6.51325	2.50643	4.96798e-05	7.32258	formin binding protein 1 /// formin-binding protein 1-like
1382544_at	---	1.10023	0.359748	5.38059	2.50605	0.00308418	6.475	---
1386075_at	Crybg3	1.06423	0.462827	5.0902	2.50575	3.82808e-05	5.61836	beta-gamma crystallin domain containing 3
1385176_at	---	2.37866	0.000381716	9.95574	2.50298	3.30585e-05	9.77606	---
1377124_at	LOC100909856 /// Mtf1	1.25493	0.00221724	8.85725	2.50285	3.39243e-05	9.40111	metal regulatory transcription factor 1-like /// metal-regulatory transcription factor 1
1387706_at	Gabrg1	1.02709	0.840777	8.43406	2.50275	3.41051e-05	9.08622	gamma-aminobutyric acid (GABA) A receptor, gamma 1
1375140_at	Mbnl2	1.12072	0.269893	8.54982	2.49828	5.13095e-06	9.13794	muscleblind-like splicing regulator 2
1367954_at	Gfra1	1.23548	0.0477319	6.72747	2.49827	0.00021653	7.14213	GDNF family receptor alpha 1
1372629_at	Coro2b	0.733624	0.00179044	7.56007	2.49553	4.17277e-06	8.95197	coronin, actin binding protein, 2B
1368878_at	Idi1	1.9478	0.000257541	12.7306	2.49511	1.30481e-06	12.827	isopentenyl-diphosphate delta isomerase 1
1371615_at	Dgat2	1.38926	0.0259351	10.4612	2.49202	1.64514e-06	10.7399	diacylglycerol O-acyltransferase 2
1380533_at	App	1.35474	0.0168357	10.5124	2.49015	2.06208e-05	10.6564	amyloid beta (A4) precursor protein
1372911_at	---	4.96044	2.81728e-06	9.36454	2.4895	0.000401081	8.4764	---
1390024_at	---	1.7079	0.15477	4.52249	2.48726	0.0132834	4.63093	---
1389073_at	Reep4	1.61895	0.000374635	7.84539	2.48389	7.47146e-06	7.94585	receptor accessory protein 4
1377702_at	Lpar6	0.902925	0.224828	6.3745	2.48193	0.000523226	6.83408	lysophosphatidic acid receptor 6
1374382_at	---	1.09323	0.516119	5.76158	2.47922	1.66312e-05	6.67591	---
1383278_at	Agap1	0.917036	0.32271	8.66761	2.47838	8.69458e-06	9.4802	ArfGAP with GTPase domain, ankyrin repeat and PH domain 1
1385291_a_at	Leprel4	1.14736	0.0684289	6.82078	2.47785	2.60678e-05	7.15346	leprecan-like 4
1372812_at	Secisbp2l	1.07977	0.486739	10.3346	2.47714	4.24414e-05	10.9702	SECIS binding protein 2-like
1398345_at	---	2.53923	0.000218148	6.78322	2.4767	1.13084e-05	7.22985	---
1373537_at	---	0.887879	0.15706	6.57762	2.4745	0.000117141	8.1114	---
1372816_at	---	0.93872	0.384577	9.12728	2.47434	2.17141e-06	10.255	---
1393808_at	Fa2h	1.8857	0.00231068	9.73681	2.47309	0.000117033	9.80165	fatty acid 2-hydroxylase
1376000_at	---	0.974997	0.85136	6.50854	2.47158	0.0148042	7.5435	---
1389876_at	Camk2n1	0.963241	0.795566	8.68979	2.46844	4.4488e-05	9.36617	calcium/calmodulin-dependent protein kinase II inhibitor 1
1381091_at	---	1.40119	0.00517011	6.574	2.46827	5.07679e-05	6.95796	---
1376762_at	Plekha1	0.965015	0.806494	11.5805	2.46623	3.39243e-05	12.1386	pleckstrin homology domain containing, family A (phosphoinositide binding specific) member 1
1376560_at	---	1.2778	0.00718389	6.95218	2.46555	4.89482e-06	7.42316	---
1369268_at	Atf3	1.50577	0.0120611	5.39145	2.46506	0.000627217	7.13537	activating transcription factor 3
1383485_at	Mdm2	1.38369	0.0123142	7.42636	2.45921	7.09464e-06	7.63967	p53 E3 ubiquitin protein ligase
1387827_x_at	Hist1h2bf	1.20116	0.146729	3.77376	2.45818	8.60075e-05	4.22475	histone cluster 1, H2bf
1386149_at	---	1.53171	0.000355057	7.3699	2.45817	1.099e-05	7.72858	---
1380336_at	Irak3	1.19396	0.0893852	5.11998	2.45793	0.00100442	5.7044	interleukin-1 receptor-associated kinase 3
1379732_at	Stx11	0.960418	0.61746	3.83655	2.45753	4.50171e-06	4.48313	syntaxin 11
1383867_at	Eif5a2	1.1059	0.416863	8.47679	2.457	3.12108e-06	8.78708	eukaryotic translation initiation factor 5A2
1389622_at	Slc25a13	1.38044	0.0232117	8.34805	2.45573	2.06411e-05	8.42742	solute carrier family 25 (aspartate/glutamate carrier), member 13
1369215_a_at	Cpd	1.61992	6.24384e-05	9.42589	2.45074	2.09611e-05	9.51715	carboxypeptidase D
1392092_at	Rab33a	1.49989	0.0190858	11.0315	2.44912	6.24782e-07	11.1222	RAB33A, member RAS oncogene family
1388447_at	Lbh	3.16665	9.16884e-05	9.57644	2.44562	4.03621e-05	9.16969	limb bud and heart development
1394126_at	---	1.20192	0.0619963	3.55602	2.44114	0.000111525	4.06263	---
1395660_at	---	0.924138	0.440257	4.4579	2.43985	0.00147076	5.26034	---
1387812_at	Pcsk6	0.822782	0.190447	8.35221	2.43584	0.00324583	9.44239	proprotein convertase subtilisin/kexin type 6
1396458_at	---	1.05399	0.800702	7.01148	2.43551	4.17653e-06	7.47155	---
1374293_at	H2afj /// LOC100910152	1.18802	0.0462768	9.5096	2.43433	2.38387e-05	10.146	H2A histone family, member J /// histone H2A.J-like
1390366_at	Cdhr2	2.28782	0.000266071	8.30662	2.42972	1.75758e-05	8.05683	cadherin-related family member 2
1369526_at	Acadsb	1.1218	0.412306	5.63808	2.42964	0.000447336	6.06065	acyl-CoA dehydrogenase, short/branched chain
1368596_at	Sik1	1.02687	0.833802	6.40408	2.42726	3.7517e-05	7.06083	salt-inducible kinase 1
1389187_at	---	0.964348	0.600495	9.00727	2.42459	2.14972e-05	9.5011	---
1377921_at	Etnk2	1.64186	0.00839266	6.77774	2.42429	0.000177672	7.1756	ethanolamine kinase 2
1393963_at	Nthl1	1.08144	0.362112	6.55796	2.42262	0.000170446	6.98395	nth (endonuclease III)-like 1 (E.coli)
1382261_at	Hid1	1.08808	0.35162	8.07012	2.42212	0.000124314	8.87484	HID1 domain containing
1379605_at	---	0.780455	0.0789839	6.68233	2.42135	0.0132493	7.4087	---
1395360_at	Usp30	0.995387	0.962689	6.59231	2.41926	7.65137e-05	7.44489	ubiquitin specific peptidase 30
1368166_at	Arl2	1.13728	0.0840978	8.46648	2.4185	3.51246e-06	9.05022	ADP-ribosylation factor-like 2
1388034_at	Apitd1 /// Cort /// Kif1b /// LOC100360180	1.21467	0.00471683	7.49019	2.41625	4.68144e-07	7.98894	apoptosis-inducing, TAF9-like domain 1 /// cortistatin /// kinesin family member 1B /// 6-phosphogluconate dehydrogenase, decarboxylating-like
1378263_at	---	0.911932	0.541953	6.01233	2.41616	0.000165973	6.84596	---
1395940_at	Agpat5	1.52151	0.000194296	7.77265	2.41444	2.64028e-05	7.90535	1-acylglycerol-3-phosphate O-acyltransferase 5
1372092_at	Trak2	1.10601	0.117398	9.08287	2.41418	0.000291951	9.38845	trafficking protein, kinesin binding 2
1392786_at	Dysf	1.17525	0.0706434	4.42641	2.41277	8.3255e-06	5.00408	dysferlin
1375854_at	Ctnnbip1	1.29423	0.0195533	10.4455	2.41059	1.9941e-05	10.7689	catenin, beta-interacting protein 1
1395853_at	Clca1	1.09716	0.349428	3.55667	2.41045	0.00223396	4.22855	chloride channel accessory 1
1381678_at	Fscn1	0.983512	0.935619	8.81588	2.40721	0.000288404	9.20542	fascin homolog 1, actin bundling protein (Strongylocentrotus purpuratus)
1379124_at	---	1.05023	0.740835	6.42491	2.4066	0.000852572	7.54298	---
1379571_at	Pkp4	1.17979	0.114568	8.04352	2.40523	4.03621e-05	8.35174	plakophilin 4
1379413_at	Nmnat1	1.4327	0.0267251	7.62883	2.40031	3.52776e-06	7.88651	nicotinamide nucleotide adenylyltransferase 1
1398710_at	Cyp2u1	1.37804	0.0247203	10.4406	2.39654	1.33003e-05	10.6101	cytochrome P450, family 2, subfamily u, polypeptide 1
1380377_at	Btk	1.8449	0.000752986	5.76154	2.39596	2.34794e-05	6.03575	Bruton agammaglobulinemia tyrosine kinase
1383796_at	2018-03-01	1.21808	0.266997	5.25256	2.39354	7.29402e-05	5.5914	mitochondrial amidoxime reducing component 1
1368258_at	Apln	1.09657	0.440661	6.53085	2.39292	3.63312e-05	7.2239	apelin
1373035_at	---	1.67551	9.71911e-05	6.5722	2.39124	0.000761956	6.81314	---
1369559_a_at	Cd47	0.887899	0.168856	9.7945	2.38836	0.000726156	10.4874	Cd47 molecule
1383240_at	Itga6	1.52769	0.0159828	7.17022	2.38803	7.19713e-05	8.1636	integrin, alpha 6
1393218_at	RGD1304878	1.02794	0.721178	8.45896	2.38757	2.79141e-05	9.00469	similar to 2410024A21Rik protein
1388218_at	Ldlr	1.82006	0.00043505	7.81952	2.3873	4.80095e-06	7.95229	low density lipoprotein receptor
1390939_at	---	1.15478	0.239803	5.86349	2.3855	3.20939e-06	6.19315	---
1388700_at	---	1.17306	0.183868	10.1291	2.38521	5.95505e-06	10.7369	---
1374870_at	---	0.882186	0.332188	8.44203	2.38477	0.0168252	9.12556	---
1367825_at	Ralgds	1.33461	0.102399	8.07912	2.38339	1.21304e-05	8.49625	ral guanine nucleotide dissociation stimulator
1389761_at	---	0.954799	0.52711	6.75996	2.38299	6.26862e-06	7.66323	---
1370630_a_at	Fgfr2	1.53699	0.00631806	6.15468	2.38271	0.000233853	6.60603	fibroblast growth factor receptor 2
1374670_at	Mfsd12	1.12677	0.245457	7.73574	2.38215	7.90629e-05	8.20162	major facilitator superfamily domain containing 12
1390539_at	---	4.60116	8.86016e-05	6.86744	2.38114	0.000541545	6.14053	---
1370252_at	Avpi1	1.27256	0.00797932	9.22835	2.38085	2.16338e-05	9.78525	arginine vasopressin-induced 1
1371127_at	Bmp1	1.34033	0.00252183	7.29876	2.37968	2.46474e-06	7.82876	bone morphogenetic protein 1
1398664_at	Gramd3	2.58432	4.57354e-06	11.1819	2.3779	0.00143071	11.5008	GRAM domain containing 3
1385292_at	Leprel4	1.02357	0.797276	8.35733	2.37762	1.86712e-05	8.72013	leprecan-like 4
1382759_at	---	1.35995	0.239127	6.63309	2.3775	0.00665331	6.63143	---
1376891_at	---	2.74282	5.92469e-05	8.3566	2.37701	9.26593e-05	8.02994	---
1388618_at	Nid2	1.68041	0.00109944	9.48679	2.37355	0.00161781	9.41538	nidogen 2 (osteonidogen)
1376583_at	---	0.8274	0.00960142	8.09683	2.37321	0.000269885	8.93318	---
1387373_at	Pde4dip	1.06305	0.583129	6.23073	2.37275	0.000355863	6.82188	phosphodiesterase 4D interacting protein
1390928_at	---	0.905804	0.246067	7.14155	2.37027	0.0038777	7.86836	---
1388276_at	LOC679994	1.53308	0.000556994	7.86815	2.36614	2.5471e-05	7.9637	similar to histone 1, H2ai
1398431_at	Car8	0.79829	0.175821	8.77494	2.36491	0.00240055	9.49726	carbonic anhydrase 8
1389015_at	Fundc2	1.43273	0.000966205	10.14	2.35874	1.12918e-05	10.4215	FUN14 domain containing 2
1376630_at	Tarsl2	1.04898	0.718784	8.89915	2.35814	2.10682e-06	9.34909	threonyl-tRNA synthetase-like 2
1370869_at	Bcat1	0.911315	0.170354	10.6056	2.35733	0.00246098	11.4593	branched chain amino acid transaminase 1, cytosolic
1386937_at	Atp1b1	1.95226	0.000486109	10.2851	2.35689	3.19208e-05	10.7067	ATPase, Na+/K+ transporting, beta 1 polypeptide
1371598_at	---	1.05611	0.471252	10.3195	2.35618	5.54861e-05	11.0508	---
1382101_at	Hs2st1	1.93133	3.57456e-05	10.9128	2.35433	1.22338e-05	11.0421	heparan sulfate 2-O-sulfotransferase 1
1376790_at	Galc	0.987301	0.893779	8.19175	2.35303	4.29618e-06	8.66239	galactosylceramidase
1368365_at	Aldh3a2	1.06458	0.326625	9.8124	2.35167	4.76001e-05	10.4114	aldehyde dehydrogenase 3 family, member A2
1389489_at	---	1.51304	0.000175299	7.97043	2.35051	4.72152e-05	8.52691	---
1381063_at	---	1.30164	0.00766137	7.13748	2.34928	0.000185422	7.43054	---
1370315_a_at	Stmn4	1.29645	0.0167736	11.6083	2.34867	4.47869e-06	12.1357	stathmin-like 4
1391334_at	---	1.04025	0.76615	5.19799	2.34581	3.51172e-05	5.64128	---
1384466_at	Ispd	1.19771	0.085129	6.68563	2.34581	2.43346e-05	7.1534	isoprenoid synthase domain containing
1368275_at	Msmo1	1.72341	0.000173261	12.2126	2.34459	4.91676e-06	12.2621	methylsterol monooxygenase 1
1379263_at	Fkrp	1.30309	0.0181822	8.63822	2.34209	5.31188e-06	8.95323	fukutin related protein
1385670_at	Sdsl	3.17653	1.79298e-05	7.44762	2.34131	0.000127113	7.2585	serine dehydratase-like
1389050_at	Dusp3 /// LOC100365414	0.701778	0.00704165	10.4472	2.3409	2.97673e-05	11.462	dual specificity phosphatase 3 /// dual specificity phosphatase 3 (vaccinia virus phosphatase VH1-related)-like
1372318_at	---	1.35618	0.00906167	10.5466	2.33966	9.92767e-06	10.7125	---
1375406_s_at	Fnbp1 /// LOC100909995	0.979151	0.841765	4.46293	2.339	0.000532545	5.13816	formin binding protein 1 /// formin-binding protein 1-like
1389358_at	---	0.9121	0.291943	8.06081	2.33866	2.14566e-05	8.54356	---
1379494_at	---	1.31385	0.0148868	8.11609	2.33671	2.35878e-05	8.50684	---
1395816_at	Fam13c	0.776178	0.0730573	7.22825	2.33269	0.000403988	7.97882	family with sequence similarity 13, member C
1383500_at	Rrbp1	1.62234	0.00100368	7.45406	2.33263	2.83669e-06	7.54279	ribosome binding protein 1
1367764_at	Ccng1	1.09729	0.109941	11.0604	2.33242	3.58543e-06	11.8879	cyclin G1
1394678_at	Fgd2	1.08302	0.654189	7.29424	2.33238	0.00159698	7.64382	FYVE, RhoGEF and PH domain containing 2
1373536_at	---	1.10052	0.282551	7.43286	2.33195	0.00100463	8.20305	---
1382129_at	Chmp1b	1.3281	0.0505624	6.04746	2.33172	3.97762e-07	6.07967	charged multivesicular body protein 1B
1370843_at	Gng8	1.10992	0.231125	6.90985	2.33132	0.000968856	7.52556	guanine nucleotide binding protein (G protein), gamma 8
1373765_at	LOC100910143	1.07178	0.445395	5.99542	2.33073	0.000178928	6.37343	GPI ethanolamine phosphate transferase 2-like
1394361_a_at	Wnt2	1.18927	0.129436	5.42069	2.32926	0.000268437	5.84227	wingless-type MMTV integration site family member 2
1382888_at	---	1.0595	0.616647	4.84974	2.32789	3.76754e-06	5.37444	---
1387448_at	Bet1l	1.17852	0.0357586	7.27408	2.32715	7.09646e-05	7.78926	Bet1 golgi vesicular membrane trafficking protein-like
1379536_at	Plekha6	1.79427	0.000325483	7.21209	2.32647	8.42054e-05	7.17594	pleckstrin homology domain containing, family A member 6
1378261_at	---	3.08016	0.00024301	6.68835	2.32489	0.0185952	7.13699	---
1392510_at	Fam180a	1.68066	0.00913354	5.5653	2.32486	9.76895e-06	5.83648	family with sequence similarity 180, member A
1368240_a_at	Prkcb	1.00104	0.993739	7.73256	2.32298	8.84359e-05	8.03731	protein kinase C, beta
1367745_at	Dgkz	0.898402	0.185415	8.72465	2.32224	0.00019618	9.20172	diacylglycerol kinase zeta
1396238_at	Galnt14	9.16372	4.77357e-06	6.3331	2.31953	0.000562898	5.59671	UDP-N-acetyl-alpha-D-galactosamine:polypeptide N-acetylgalactosaminyltransferase 14 (GalNAc-T14)
1395557_at	Klf6	0.901121	0.475936	6.84873	2.31912	3.92903e-05	7.5467	Kruppel-like factor 6
1368751_at	Kcns3	1.26101	0.0768551	4.14082	2.31567	0.00019617	4.62448	potassium voltage-gated channel, delayed-rectifier, subfamily S, member 3
1394966_at	Lppr5	2.08287	0.000136257	11.6482	2.3151	2.11737e-05	11.3753	lipid phosphate phosphatase-related protein type 5
1393805_at	Spsb1	1.33502	0.0723638	7.81989	2.31197	8.22481e-05	8.20686	splA/ryanodine receptor domain and SOCS box containing 1
1394407_at	RGD1304694	1.61611	0.00606155	11.1359	2.30963	1.59307e-06	11.3089	similar to CG9646-PA
1367760_at	Map2k1	1.20206	0.0297311	9.65713	2.30907	7.73504e-06	10.0639	mitogen activated protein kinase kinase 1
1375177_at	---	1.26474	0.0178813	8.55475	2.30749	1.4013e-05	9.11579	---
1387017_at	Sqle	1.69561	0.000211483	11.9442	2.30628	6.87313e-06	12.0964	squalene epoxidase
1372752_at	LOC100911766 /// Tspan4	2.22441	0.0114115	8.28773	2.30576	0.000985955	8.89784	tetraspanin-4-like /// tetraspanin 4
1393293_at	Chfr	1.34208	0.0177368	8.68048	2.30474	2.29533e-05	8.83045	checkpoint with forkhead and ring finger domains, E3 ubiquitin protein ligase
1392799_at	---	1.39765	0.000711919	6.96837	2.30107	7.06731e-05	7.31852	---
1398965_at	Golga4	2.00486	8.51294e-05	10.0709	2.29913	3.51246e-06	10.1619	golgin A4
1376191_at	Hpgd	1.0784	0.496844	3.83843	2.29814	0.0249577	4.37832	hydroxyprostaglandin dehydrogenase 15 (NAD)
1369816_at	Rab3a	1.3803	0.0255771	9.13196	2.29807	4.12826e-06	9.43376	RAB3A, member RAS oncogene family
1384943_at	RGD1563888	1.06613	0.453989	5.29466	2.29763	0.000602699	5.82806	similar to DNA segment, Chr 16, ERATO Doi 472, expressed
1379271_at	Socs5	1.19607	0.0671795	9.65122	2.29526	1.30138e-05	9.95455	suppressor of cytokine signaling 5
1368453_at	Fads2	2.4961	4.37578e-05	9.91312	2.29504	7.04381e-05	9.59288	fatty acid desaturase 2
1368675_at	Chn2	1.56702	0.0105943	11.1511	2.29317	0.000316933	10.9628	chimerin (chimaerin) 2
1379611_at	---	1.23103	0.238744	8.4292	2.29173	0.00117466	8.99503	---
1393779_x_at	Leprel4	1.11159	0.0816419	7.6803	2.29103	8.0728e-06	8.06095	leprecan-like 4
1392802_at	Smurf1	1.24361	0.0328085	5.56945	2.29037	8.42054e-05	6.03809	SMAD specific E3 ubiquitin protein ligase 1
1373610_at	Sec24d	1.32484	0.0108359	8.5503	2.29022	7.90629e-05	9.48271	SEC24 family, member D (S. cerevisiae)
1374542_at	Fam13c	0.65641	0.0353226	8.78556	2.29017	0.00115483	9.77105	family with sequence similarity 13, member C
1373279_at	Ctnnbip1	1.27967	0.0328205	10.6907	2.28654	2.92487e-05	10.9888	catenin, beta-interacting protein 1
1367810_at	Slc6a8	1.51417	0.0023193	10.4261	2.28549	1.24614e-05	10.779	solute carrier family 6 (neurotransmitter transporter, creatine), member 8
1369805_at	Leprel4	1.0504	0.424978	6.70836	2.28544	1.02191e-05	7.13335	leprecan-like 4
1391083_at	Arhgap22	3.12985	0.000120624	5.59029	2.28527	0.000306984	5.11326	Rho GTPase activating protein 22
1374997_at	Map3k11	1.05773	0.62043	8.35374	2.28434	4.41427e-06	8.81106	mitogen-activated protein kinase kinase kinase 11
1380045_at	Pdp2	1.69323	0.00202046	7.56143	2.28428	2.77614e-06	7.58938	pyruvate dehyrogenase phosphatase catalytic subunit 2
1389611_at	Vldlr	1.21127	0.140053	9.4654	2.28415	7.93143e-07	9.58284	very low density lipoprotein receptor
1393928_at	---	1.94641	0.00122597	5.09796	2.28388	0.000533601	5.31234	---
1368931_at	Sh3gl3	1.37315	0.0408346	11.8378	2.28269	1.70796e-06	12.0182	SH3-domain GRB2-like 3
1395967_at	Ldlrap1	1.22949	0.0769964	5.65362	2.2819	1.27456e-05	6.17982	low density lipoprotein receptor adaptor protein 1
1388933_at	Itpk1	1.64767	0.000729144	8.06667	2.28069	3.51742e-05	8.36784	inositol-tetrakisphosphate 1-kinase
1372640_at	Pi16	0.792224	0.141619	7.17325	2.28056	5.00496e-05	7.75881	peptidase inhibitor 16
1376419_at	---	1.11575	0.232122	8.77155	2.28047	7.43943e-05	9.02281	---
1368105_at	Tspan2	1.28356	0.0278772	12.3314	2.28036	2.91021e-06	12.7092	tetraspanin 2
1372599_at	Mgst2	2.25361	0.000116057	6.60581	2.27666	3.65615e-05	6.65019	microsomal glutathione S-transferase 2
1374429_at	---	1.03966	0.68437	6.16645	2.27614	0.000500755	6.75998	---
1393733_at	Lppr5	2.82431	3.10206e-05	9.49968	2.27216	3.29624e-05	8.90342	lipid phosphate phosphatase-related protein type 5
1383641_at	Ednra	0.648675	0.00550199	6.10725	2.26937	0.00102357	7.8225	endothelin receptor type A
1388056_at	Oas1b	1.34321	0.227207	5.35431	2.26664	0.0227306	6.16717	2-5 oligoadenylate synthetase 1B
1369862_at	Pim1	1.02391	0.742811	4.70084	2.26662	1.77282e-05	5.33988	pim-1 oncogene
1368044_at	Scg2	2.59417	0.00111147	4.93673	2.26578	0.00201762	6.56519	secretogranin II
1383830_a_at	Osbpl1a	0.977413	0.84363	8.16542	2.26499	9.98743e-05	9.34727	oxysterol binding protein-like 1A
1379727_at	---	1.2151	0.17525	6.64664	2.26428	2.14972e-05	7.03399	---
1397867_at	Akap6	1.04599	0.695103	5.28524	2.26219	0.000985955	6.09327	A kinase (PRKA) anchor protein 6
1392785_at	---	1.3463	0.232596	7.99392	2.26126	0.0363762	7.93428	---
1394699_at	---	1.057	0.473138	3.76109	2.26125	9.59354e-06	4.34492	---
1368020_at	Mvd	2.22601	0.000768745	10.3774	2.25907	8.67303e-06	10.1672	mevalonate (diphospho) decarboxylase
1380525_at	Arse	1.12388	0.0548039	8.21936	2.25325	4.44185e-05	8.39412	arylsulfatase E (chondrodysplasia punctata 1)
1379369_at	Prickle1	0.80662	0.248655	10.2481	2.25304	0.000221256	10.7351	prickle homolog 1 (Drosophila)
1373634_at	---	1.78697	0.000117142	10.787	2.25203	7.87619e-06	10.8685	---
1367955_at	Rab4b	1.47186	0.00284281	9.97082	2.25121	2.75909e-05	10.1411	RAB4B, member RAS oncogene family
1393820_at	---	0.577436	9.80036e-05	8.24862	2.2508	0.00602165	9.56079	---
1370623_at	Fgl2	1.0872	0.519657	5.57206	2.2507	0.0022686	6.33316	fibrinogen-like 2
1391253_at	---	0.866925	0.0335246	7.03557	2.25041	0.00185136	7.60538	---
1370962_at	Parm1	1.094	0.394068	5.58539	2.24969	0.00114984	6.19923	prostate androgen-regulated mucin-like protein 1
1378386_at	Slc2a6	1.3686	0.0236003	8.15738	2.2493	9.55943e-05	8.22368	solute carrier family 2 (facilitated glucose transporter), member 6
1392986_at	Strn	1.25411	0.0576648	11.4507	2.24793	1.29628e-06	11.6792	striatin, calmodulin binding protein
1392405_at	Tfdp2	0.937171	0.475351	5.54567	2.2447	4.57026e-06	6.30512	transcription factor Dp-2 (E2F dimerization partner 2)
1371373_at	Rnf181	1.21343	0.0369362	9.95453	2.24284	5.46759e-06	10.6196	ring finger protein 181
1393148_at	Gpr137b	0.950423	0.429837	8.34233	2.24243	5.50082e-06	8.99539	G protein-coupled receptor 137B
1392557_at	---	1.28795	0.111778	6.86066	2.24084	3.57925e-05	7.20475	---
1391439_at	Mical3	1.13181	0.306772	8.75959	2.24039	0.00038976	9.20699	microtubule associated monooxygenase, calponin and LIM domain containing 3
1391890_at	Bcas3	1.07423	0.344875	5.68982	2.23855	1.3543e-05	6.22288	breast carcinoma amplified sequence 3
1397578_at	---	1.15838	0.017482	4.98338	2.23529	0.0063502	5.87566	---
1396062_at	---	1.69005	0.000960901	7.61278	2.23271	1.45559e-05	7.71773	---
1390983_at	---	1.39027	0.0265398	5.08281	2.22975	7.01408e-05	5.45021	---
1371798_at	Gna12	1.35632	0.00308881	11.8414	2.22762	1.04006e-05	12.2299	guanine nucleotide binding protein (G protein) alpha 12
1374999_at	---	1.19572	0.0476896	6.30108	2.22723	1.30035e-05	6.81215	---
1389247_at	Polr3a	1.22778	0.0415626	8.43555	2.22575	0.000163319	8.90824	polymerase (RNA) III (DNA directed) polypeptide A
1377713_at	Foxn3	1.10955	0.474107	9.64363	2.22251	1.73924e-05	10.2448	forkhead box N3
1373486_at	Shisa4	1.91224	0.000578525	11.3887	2.22115	7.41198e-07	11.4078	shisa homolog 4 (Xenopus laevis)
1378697_at	Rbms2	1.10868	0.391264	5.55843	2.22052	1.16019e-06	5.89904	RNA binding motif, single stranded interacting protein 2
1372803_at	Fam213a	1.74331	0.000956373	10.6179	2.21888	5.98333e-06	10.6002	family with sequence similarity 213, member A
1372773_at	Npdc1	1.37205	0.00959682	10.9982	2.21551	1.57055e-06	11.3678	neural proliferation, differentiation and control, 1
1374307_at	---	0.929002	0.553509	10.9608	2.2143	5.64354e-05	11.9207	---
1380741_at	---	1.45655	0.0415594	10.0847	2.2135	1.58602e-05	10.2071	---
1390602_a_at	Tprn	1.06911	0.592049	10.4565	2.21346	2.83292e-06	10.8644	taperin
1376038_at	Tex2	1.12979	0.141375	9.31576	2.21065	7.97044e-06	9.64297	testis expressed 2
1382868_at	Sema6a	1.2234	0.165273	10.5546	2.20905	0.00274774	10.7201	sema domain, transmembrane domain (TM), and cytoplasmic domain, (semaphorin) 6A
1383086_at	---	1.51482	0.000380449	11.787	2.20753	3.75733e-06	12.0617	---
1377174_at	Sbf1	1.17616	0.0715898	7.11814	2.20751	0.000135825	7.52956	SET binding factor 1
1383379_at	LOC684112	0.892541	0.136584	7.10656	2.20726	8.5891e-06	7.6875	similar to KIAA0999 protein
1372354_at	---	0.83193	0.0512029	6.8528	2.20683	3.56573e-05	7.93049	---
1394363_at	Riok3	1.54325	0.000687801	7.728	2.20551	6.34036e-06	7.76179	RIO kinase 3
1380235_at	Hs2st1	1.99705	8.09736e-05	8.59102	2.20479	9.28589e-06	8.69518	heparan sulfate 2-O-sulfotransferase 1
1398469_at	Ppp3cc	1.26428	0.116409	7.27367	2.20101	0.000455226	7.50901	protein phosphatase 3, catalytic subunit, gamma isozyme
1374869_at	---	0.923169	0.556132	6.47612	2.19975	1.21006e-05	7.15205	---
1372152_at	Alg14	1.37754	0.00214912	9.17923	2.19934	3.94139e-06	9.4252	ALG14, UDP-N-acetylglucosaminyltransferase subunit
1384128_at	Cep104	1.14889	0.181556	8.72348	2.19725	1.87104e-05	9.23164	centrosomal protein 104
1398779_at	Arpc1a	1.36061	0.0119601	12.5536	2.1965	1.95323e-06	12.6565	actin related protein 2/3 complex, subunit 1A
1370472_a_at	Kcnma1	0.904055	0.162648	4.17194	2.19402	0.0449242	5.04293	potassium large conductance calcium-activated channel, subfamily M, alpha member 1
1371954_at	Tns1	1.75481	7.98923e-05	9.33046	2.19282	0.000957851	9.42705	tensin 1
1375278_at	Trim2	0.930417	0.254863	8.68754	2.19241	1.42212e-05	9.20359	tripartite motif-containing 2
1398823_at	Tsnax	1.20225	0.0162539	10.1448	2.19191	8.3255e-06	10.5787	translin-associated factor X
1391926_at	---	1.01773	0.932303	5.56351	2.19037	0.000330282	6.12849	---
1371875_at	Manba	0.949154	0.619081	7.16613	2.18929	0.00014093	7.73182	mannosidase, beta A, lysosomal
1392273_at	Letm2	1.40707	0.00149963	4.36461	2.18889	0.000473831	4.89195	leucine zipper-EF-hand containing transmembrane protein 2
1387132_at	Lipe	1.41292	0.00187385	7.45764	2.18862	7.94722e-06	7.78265	lipase, hormone sensitive
1373884_at	Klhl2	1.32443	0.0235513	8.19503	2.18789	1.1976e-05	8.36166	kelch-like family member 2
1375972_at	Fam57a	1.1394	0.285051	10.9369	2.18711	4.3806e-05	11.0795	family with sequence similarity 57, member A
1394313_at	Tnfrsf11a	1.05238	0.624008	3.60725	2.18542	0.00101474	4.3943	tumor necrosis factor receptor superfamily, member 11a, NFKB activator
1367914_at	Emp3	1.01811	0.844745	6.35149	2.18273	0.00299715	6.96702	epithelial membrane protein 3
1389269_at	Gskip	1.18993	0.0643388	8.71834	2.18104	6.35103e-06	9.19563	GSK3B interacting protein
1374694_at	Ankrd28	1.09526	0.172141	9.70428	2.18072	2.9117e-05	10.0509	ankyrin repeat domain 28
1390459_at	---	1.06646	0.621756	6.57238	2.17976	0.00041765	6.97003	---
1399066_at	---	1.3052	0.00265075	9.08145	2.17811	3.51064e-06	9.49947	---
1376072_at	Fam174a	1.20867	0.111131	8.68728	2.17727	3.51064e-06	9.28127	family with sequence similarity 174, member A
1382277_at	Ly96	0.810947	0.348629	5.72807	2.17247	9.06422e-05	5.93055	lymphocyte antigen 96
1383837_at	Yipf3	1.31568	0.00399239	9.33486	2.17178	2.60063e-05	9.75503	Yip1 domain family, member 3
1373519_at	---	0.851069	0.0225305	8.08912	2.17038	0.00317734	8.73335	---
1393900_at	---	1.12233	0.466406	3.93793	2.16874	0.00681484	4.7067	---
1395548_at	Eps15	0.82326	0.0902367	8.42411	2.16777	0.0002032	9.17206	epidermal growth factor receptor pathway substrate 15
1393486_at	Cyp46a1	0.962078	0.732486	8.14852	2.16655	0.00033881	9.12095	cytochrome P450, family 46, subfamily a, polypeptide 1
1372966_at	Mfsd2a	2.61307	0.000299366	9.95722	2.16347	0.0002582	9.50725	major facilitator superfamily domain containing 2A
1387467_at	Kcnj10	1.48214	0.00414826	5.1593	2.16142	3.92537e-05	5.44791	potassium inwardly-rectifying channel, subfamily J, member 10
1387644_at	Btc	1.11439	0.189392	5.55266	2.16039	0.00423576	6.40592	betacellulin
1375962_at	---	1.0608	0.779156	10.7525	2.15983	0.000304262	11.2661	---
1370614_s_at	Stk39	1.0358	0.733014	8.28155	2.159	2.41798e-05	8.94187	serine threonine kinase 39
1392130_at	---	0.983305	0.873272	5.92349	2.15798	0.00194797	6.17475	---
1369986_at	Hagh	1.55951	0.000644422	10.4722	2.15586	3.95226e-06	10.6797	hydroxyacyl glutathione hydrolase
1387350_at	Tmf1	1.17621	0.0980771	7.47065	2.15489	4.54747e-06	7.80156	TATA element modulatory factor 1
1387663_at	Gmfb	1.29478	0.0136655	7.81583	2.15366	6.84889e-06	8.03351	glia maturation factor, beta
1387118_at	Cyp3a23/3a1	1.06582	0.487834	4.42114	2.15278	0.000133185	5.30306	cytochrome P450, family 3, subfamily a, polypeptide 23/polypeptide 1
1384747_at	---	1.09603	0.175023	6.07437	2.15274	9.13852e-06	6.53272	---
1379910_at	Uap1 /// Uap1l2	1.06903	0.446576	8.42488	2.15257	8.87881e-05	8.94515	UDP-N-acteylglucosamine pyrophosphorylase 1 /// UDP-N-acteylglucosamine pyrophosphorylase 1-like 2
1389402_at	Csrnp1	1.38409	0.0238029	6.36128	2.15203	0.000294442	6.76069	cysteine-serine-rich nuclear protein 1
1377603_at	Snx24	1.47319	0.00214912	9.40608	2.15133	8.61858e-07	9.68049	sorting nexin 24
1387131_at	Serpini1	1.56788	0.00635888	7.41502	2.15131	0.00149829	7.4085	serpin peptidase inhibitor, clade I (neuroserpin), member 1
1377125_at	Dnajc6	1.27436	0.134065	6.91007	2.1509	0.00321595	7.00243	DnaJ (Hsp40) homolog, subfamily C, member 6
1398847_at	Nudt4	1.20506	0.0495124	9.39343	2.1508	1.20805e-05	9.8197	nudix (nucleoside diphosphate linked moiety X)-type motif 4
1382582_at	---	1.54463	0.00102735	6.60845	2.15015	5.18094e-06	6.69272	---
1389680_at	Ell2	1.26449	0.103501	8.26694	2.15003	2.38387e-05	8.53865	elongation factor RNA polymerase II 2
1389527_at	LOC378467	1.50124	0.00618276	6.9632	2.14915	1.13084e-05	6.81232	promethin
1381403_at	Me2	1.00986	0.906937	9.84031	2.14895	2.60807e-05	10.3048	malic enzyme 2, NAD(+)-dependent, mitochondrial
1369055_at	Lpar3	1.39009	0.146171	3.75181	2.14515	7.0996e-05	4.17825	lysophosphatidic acid receptor 3
1368896_at	Smad7	1.25394	0.0350372	8.01422	2.14285	0.00014584	8.40892	SMAD family member 7
1369098_at	Vldlr	1.22598	0.124763	8.04113	2.14079	9.77025e-07	8.11555	very low density lipoprotein receptor
1380555_at	Faf2	1.34392	0.00392884	7.20654	2.13989	9.02915e-06	7.44623	Fas associated factor family member 2
1396561_x_at	Piga	1.05198	0.691003	4.13737	2.13845	0.000487071	4.61443	phosphatidylinositol glycan anchor biosynthesis, class A
1373829_at	Fgfr2	1.36632	0.00113881	10.5171	2.13804	6.96798e-05	11.0355	fibroblast growth factor receptor 2
1378253_at	---	1.17264	0.0146679	8.35569	2.13613	2.06656e-05	8.6814	---
1392580_at	---	2.52592	4.58552e-05	6.77296	2.13552	9.90804e-05	6.4278	---
1373911_at	Postn	4.87387	6.11949e-05	6.74636	2.13377	0.0443379	6.14036	periostin, osteoblast specific factor
1386382_at	Osbpl1a	1.04964	0.596825	6.12878	2.13324	5.81053e-05	6.72247	oxysterol binding protein-like 1A
1387455_a_at	Vldlr	1.24298	0.0965375	9.58261	2.13292	4.04042e-06	9.64219	very low density lipoprotein receptor
1371184_x_at	Tpm3	1.23494	0.0298684	7.69035	2.13173	0.000768756	7.91882	tropomyosin 3
1373239_at	Snx33	0.72989	0.0124118	8.87989	2.13141	1.42006e-05	9.86689	sorting nexin 33
1380917_at	Nfasc	1.22294	0.0798992	9.22444	2.12996	6.79092e-06	9.43767	neurofascin
1381008_at	---	0.999735	0.998557	6.36613	2.12989	0.000474959	6.69784	---
1375764_at	Chmp2b	1.13763	0.420328	5.36212	2.12858	1.20805e-05	5.54675	charged multivesicular body protein 2B
1389364_at	Ndfip2	1.19954	0.0366489	10.9288	2.12819	6.44423e-06	11.2593	Nedd4 family interacting protein 2
1368272_at	Got1	1.74653	0.000807659	9.90458	2.12818	5.25874e-05	9.83677	glutamic-oxaloacetic transaminase 1, soluble (aspartate aminotransferase 1)
1396207_at	Rdx	1.20206	0.0872396	7.40456	2.12776	2.30764e-05	7.74523	radixin
1375566_at	Agtrap	1.2043	0.047987	7.12122	2.12537	5.74696e-05	7.9481	angiotensin II receptor-associated protein
1374557_at	Wls	3.36228	2.32843e-05	9.3407	2.12423	9.22661e-05	9.50217	wntless homolog (Drosophila)
1393191_at	Nkain1	0.854004	0.0140054	8.80123	2.12259	0.00397415	9.09798	Na+/K+ transporting ATPase interacting 1
1367983_at	Fen1	0.791303	0.00567819	8.61004	2.12253	0.000342611	9.20013	flap structure-specific endonuclease 1
1399148_s_at	Colgalt1	2.16405	0.00113973	7.32295	2.11977	0.000128244	6.90449	collagen beta(1-O)galactosyltransferase 1
1372747_at	Slc20a2	1.20756	0.0698536	8.08971	2.11911	0.0011429	8.55724	solute carrier family 20 (phosphate transporter), member 2
1394392_at	Fitm2	1.0634	0.510144	8.72272	2.11857	6.03216e-06	9.09888	fat storage-inducing transmembrane protein 2
1373227_at	Slc35a2	1.36515	0.00402962	9.68549	2.11816	3.87832e-06	10.1118	solute carrier family 35 (UDP-galactose transporter), member A2
1372106_at	Ehd4	1.87462	0.00024488	8.09307	2.11776	2.95906e-05	7.98013	EH-domain containing 4
1384916_at	---	1.34586	0.0362093	9.36899	2.11773	2.87515e-05	9.54133	---
1383682_at	---	1.06856	0.59285	6.21023	2.11418	0.000107713	6.58527	---
1382934_at	Panx1	0.896732	0.489568	9.24834	2.11323	0.000392683	9.65419	Pannexin 1
1383696_at	Ptpla	1.98341	0.000652433	10.3294	2.11214	2.23779e-05	10.0602	protein tyrosine phosphatase-like (proline instead of catalytic arginine), member a
1383737_at	---	1.01762	0.856912	10.6734	2.10793	2.26351e-06	10.9801	---
1376661_at	Kazn	1.56779	0.00186418	8.00503	2.10691	0.00551525	8.19562	kazrin, periplakin interacting protein
1389906_at	Fdft1	1.56032	0.00197485	9.57483	2.10317	6.68133e-06	9.47202	farnesyl diphosphate farnesyl transferase 1
1382063_at	Gla	1.39605	0.00177614	8.40753	2.10306	1.52753e-06	8.74931	galactosidase, alpha
1376847_at	2018-03-01	1.27014	0.0103623	4.93589	2.10231	1.63921e-05	5.18017	mitochondrial amidoxime reducing component 1
1383218_at	LOC100912162	1.14487	0.246217	11.5133	2.10217	7.59354e-06	12.0908	uncharacterized LOC100912162
1390200_at	Fkbp15	1.12939	0.167192	8.46789	2.10113	1.08514e-05	8.96042	FK506 binding protein 15
1373554_at	---	1.14839	0.441386	10.1898	2.10051	0.00144707	10.7595	---
1397960_at	Armcx3	1.08238	0.363509	7.39019	2.10016	0.00043827	7.67649	armadillo repeat containing, X-linked 3
1375637_at	Smim14	1.15422	0.0406451	9.82171	2.09764	6.20126e-05	10.4767	small integral membrane protein 14
1383554_at	Rnf128	1.87556	0.000728479	10.5155	2.09597	1.59788e-05	9.90543	ring finger protein 128, E3 ubiquitin protein ligase
1382069_at	Atp11a	1.37656	0.0013195	7.03706	2.09576	0.00024422	7.48232	ATPase, class VI, type 11A
1387072_at	Wnk1	1.13005	0.0870379	8.91861	2.0952	7.92074e-06	9.32123	WNK lysine deficient protein kinase 1
1373543_at	---	1.03733	0.558417	7.88014	2.09315	5.92861e-06	8.56852	---
1369984_at	Cox17	1.31578	0.0297951	9.51698	2.09311	9.5749e-06	9.73145	COX17 cytochrome c oxidase copper chaperone
1398994_at	Tpst2	1.08696	0.238781	9.09705	2.09299	5.16044e-05	9.69368	tyrosylprotein sulfotransferase 2
1374528_at	---	0.955085	0.550413	5.01797	2.09274	0.00898358	5.70074	---
1377517_at	---	2.10461	3.22807e-06	5.7421	2.09179	5.82926e-06	5.69855	---
1382260_at	---	1.79426	0.000191749	7.63732	2.09177	1.85925e-06	7.90696	---
1372950_at	Bet1l	1.09347	0.245754	8.25413	2.09155	4.29634e-05	8.78662	Bet1 golgi vesicular membrane trafficking protein-like
1379203_at	Tfdp2	1.10098	0.0969963	6.81448	2.0894	6.16904e-05	7.46181	transcription factor Dp-2 (E2F dimerization partner 2)
1369616_at	Fgf22	1.06675	0.565871	4.78813	2.08916	0.000784442	5.06044	fibroblast growth factor 22
1370812_at	Bcl2l1	1.09516	0.380167	8.78945	2.08907	8.5461e-05	9.46395	Bcl2-like 1
1370256_at	Fzd1	1.06482	0.536041	7.10098	2.08792	6.74564e-05	8.38885	frizzled family receptor 1
1370026_at	Cryab	0.679072	0.0578229	8.65181	2.087	0.00132604	10.6422	crystallin, alpha B
1376892_at	Gria3	1.51471	0.000101835	9.05441	2.08626	0.00213137	8.93876	glutamate receptor, ionotropic, AMPA 3
1375205_at	Pcaf	1.24108	0.00831798	9.70059	2.08547	1.00509e-05	10.1546	p300/CBP-associated factor
1383822_at	Bicd2	1.45671	0.00392841	10.1014	2.0852	4.49525e-06	10.3317	bicaudal D homolog 2 (Drosophila)
1397334_at	Sec14l1	1.10959	0.52269	5.91006	2.08503	0.000188875	6.2504	SEC14-like 1 (S. cerevisiae)
1367633_at	Glul	0.90194	0.255541	10.761	2.08421	0.000497947	11.9775	glutamate-ammonia ligase
1390032_at	Rbms2	1.11597	0.221429	7.96024	2.08112	5.79893e-06	8.39601	RNA binding motif, single stranded interacting protein 2
1392301_at	Sh3tc1	2.41116	0.000538031	5.92908	2.08032	0.0129511	5.94882	SH3 domain and tetratricopeptide repeats 1
1380665_at	---	1.21178	0.0072479	7.93689	2.07902	3.36774e-06	8.41734	---
1373918_at	Rdh11	1.28509	0.00279354	8.78461	2.0775	3.55363e-05	9.01822	retinol dehydrogenase 11 (all-trans/9-cis/11-cis)
1384895_at	Pacs2	1.41315	0.00844926	7.59666	2.0774	1.20805e-05	7.74405	phosphofurin acidic cluster sorting protein 2
1369958_at	Rhob	1.37815	0.00128131	11.5753	2.07665	7.70211e-05	12.2671	ras homolog family member B
1382239_at	Mylk3	1.07353	0.503191	3.76276	2.07561	0.00558733	4.14458	myosin light chain kinase 3
1372825_at	Fnbp1	0.798667	0.0060188	8.41367	2.07454	3.47735e-05	9.95153	formin binding protein 1
1388663_at	LOC687118	1.12254	0.33878	6.29707	2.07426	3.56544e-05	6.72345	similar to death effector domain-containing DNA binding protein 2
1396000_at	Tmem144	1.20023	0.0409803	5.02048	2.0738	0.00142608	5.55319	transmembrane protein 144
1382040_at	Eprs	1.66672	0.00150107	7.1328	2.07317	5.9113e-05	7.32915	glutamyl-prolyl-tRNA synthetase
1370228_at	Srprb /// Tf	1.05441	0.572005	7.18891	2.07311	0.00079044	8.66223	signal recognition particle receptor, B subunit /// transferrin
1384587_at	---	0.739265	0.0109395	7.01001	2.07279	0.00714428	7.62472	---
1389306_at	Matn2	0.959137	0.789164	4.84462	2.07268	0.0139569	5.29991	matrilin 2
1372170_at	Acy1	1.31846	0.011618	9.86905	2.0691	3.65548e-06	10.163	aminoacylase 1
1367667_at	Fdps	1.77274	0.000355057	13.0679	2.06701	9.57274e-06	12.9723	farnesyl diphosphate synthase
1385128_at	---	0.908039	0.221634	8.15388	2.067	0.000319777	9.2693	---
1397731_at	---	1.24434	0.026556	7.12691	2.0636	2.08364e-05	7.38539	---
1379847_at	Dysf	1.02718	0.725005	3.91041	2.06337	0.000118484	4.37611	dysferlin
1368408_at	Grk5	1.44319	0.00137212	7.03615	2.06197	0.000767918	6.97541	G protein-coupled receptor kinase 5
1368541_at	Emb	1.6325	0.000284395	10.1177	2.06138	0.000403429	9.9625	embigin
1384427_at	Mdm2	1.2113	0.0600376	9.20785	2.05987	5.27129e-06	9.44234	p53 E3 ubiquitin protein ligase
1370940_at	Tjp2	0.976778	0.753957	8.89495	2.05756	1.06125e-05	9.57173	tight junction protein 2
1373224_at	St3gal4	1.10647	0.320049	7.49031	2.05685	0.00046161	8.35744	ST3 beta-galactoside alpha-2,3-sialyltransferase 4
1371538_at	Brsk1	1.23277	0.058867	10.2572	2.05624	3.40664e-06	10.5124	BR serine/threonine kinase 1
1371717_at	Mfn1	1.397	0.00420828	9.65149	2.05261	1.6611e-06	9.91271	mitofusin 1
1397320_at	---	0.98477	0.885271	4.8401	2.05195	2.13734e-05	5.10624	---
1380715_at	---	1.00228	0.987447	4.45352	2.05157	0.00889351	5.07956	---
1398986_at	Serinc3	0.963556	0.756188	11.9339	2.05069	7.85036e-06	12.7261	serine incorporator 3
1367770_at	Degs1	1.29554	0.00277327	11.6248	2.04978	9.62405e-06	12.1104	delta(4)-desaturase, sphingolipid 1
1394435_at	Vangl1	1.28393	0.0023193	7.81672	2.04964	2.39931e-05	8.35736	VANGL planar cell polarity protein 1
1393563_at	Il1rap	1.21794	0.217461	6.89669	2.04883	0.000693869	6.92086	interleukin 1 receptor accessory protein
1393824_at	---	1.54488	0.000799556	7.69383	2.04876	4.91676e-06	7.68977	---
1372275_at	---	1.2112	0.0262343	7.18723	2.04176	7.94722e-06	7.51388	---
1371804_at	Cdadc1	1.03579	0.651218	8.85962	2.04155	0.00032312	9.43856	cytidine and dCMP deaminase domain containing 1
1383776_at	---	1.77179	4.84695e-05	9.65014	2.04116	5.23798e-05	9.73509	---
1390336_at	Eva1c	0.658805	0.00649248	5.09365	2.03869	0.00868675	6.33794	eva-1 homolog C
1395624_at	RGD1307947	1.09698	0.375062	7.05196	2.03781	0.000121311	7.27532	similar to RIKEN cDNA C430008C19
1372756_at	Map4k2	1.12062	0.216504	6.58125	2.03763	7.11342e-05	6.84289	mitogen activated protein kinase kinase kinase kinase 2
1385570_at	Tmem52	1.18394	0.213598	5.31186	2.0373	1.39701e-05	5.83232	transmembrane protein 52
1386379_at	---	0.955114	0.56589	7.71707	2.03725	0.000295372	8.73827	---
1378679_at	Usp25	1.26818	0.0900733	10.0263	2.03602	0.0120225	10.1196	ubiquitin specific peptidase 25
1390508_at	---	1.30004	0.00480688	10.7149	2.03428	7.08216e-06	10.8414	---
1368413_at	Abp1	3.05466	0.00718448	7.10751	2.03384	0.0666856	7.11842	amiloride binding protein 1 (amine oxidase, copper-containing)
1379565_at	Creb3l2	1.0783	0.296744	5.69192	2.03235	8.73584e-05	6.0382	cAMP responsive element binding protein 3-like 2
1383223_at	Ubl3	1.33809	0.0322521	11.4351	2.03222	9.63051e-05	11.4835	ubiquitin-like 3
1382007_at	Sh3glb1	1.29733	0.0162101	9.27711	2.03162	1.39799e-05	9.67561	SH3-domain GRB2-like endophilin B1
1395805_at	Prickle1	1.10285	0.488225	6.14735	2.02962	0.000471734	6.33608	prickle homolog 1 (Drosophila)
1382568_at	---	1.14921	0.143385	8.06758	2.02947	1.67071e-06	8.43294	---
1369970_at	Vamp8	0.860416	0.0962355	7.51002	2.02937	0.00017895	8.70993	vesicle-associated membrane protein 8
1375314_at	Bcas3	1.0392	0.727708	5.72974	2.02794	3.17961e-05	6.14876	breast carcinoma amplified sequence 3
1367752_at	Bcar1	1.81602	9.47167e-05	9.83456	2.02701	2.55657e-05	9.78622	breast cancer anti-estrogen resistance 1
1377287_at	---	0.934196	0.651506	9.45144	2.02517	1.69834e-05	9.85635	---
1373199_at	Gla	1.33853	0.000619154	8.75489	2.02468	1.75157e-06	9.0263	galactosidase, alpha
1390412_at	LOC100911874 /// Slc40a1	1.48465	0.0977357	6.09509	2.02324	0.0010442	6.1888	solute carrier family 40 member 1-like /// solute carrier family 40 (iron-regulated transporter), member 1
1387060_at	Klf6	0.919072	0.355176	7.84661	2.02197	5.10757e-05	8.4536	Kruppel-like factor 6
1392881_at	St3gal4	1.11439	0.424575	7.02845	2.02157	5.3805e-05	7.77206	ST3 beta-galactoside alpha-2,3-sialyltransferase 4
1372876_at	Sephs2	1.23125	0.0245367	11.3433	2.02116	7.55891e-05	11.5691	selenophosphate synthetase 2
1380013_at	Pnpla3	2.12531	0.000270868	6.31885	2.02046	4.69575e-05	6.05888	patatin-like phospholipase domain containing 3
1396068_at	---	1.00251	0.98287	7.40275	2.01959	3.54682e-05	8.0643	---
1367922_at	Adam17	1.89258	5.10693e-05	9.90255	2.01916	1.39049e-06	9.74247	ADAM metallopeptidase domain 17
1374480_at	Daam1	0.732163	0.00588546	8.47637	2.01819	0.00692621	9.36477	dishevelled associated activator of morphogenesis 1
1377935_at	Cldnd1	1.12284	0.421918	7.79862	2.01601	2.94815e-05	7.86013	claudin domain containing 1
1370439_a_at	Kcnc2	1.04594	0.631374	3.28809	2.01566	0.0394042	3.91762	potassium voltage gated channel, Shaw-related subfamily, member 2
1389109_at	Pip4k2a	0.891154	0.140729	8.81731	2.01537	0.00566692	9.64597	phosphatidylinositol-5-phosphate 4-kinase, type II, alpha
1396228_at	Tmem245	1.27399	0.00798472	7.29845	2.0152	7.09032e-06	7.51035	transmembrane protein 245
1388199_at	Epcam	1.11251	0.132749	3.34547	2.01468	0.000361945	3.77872	epithelial cell adhesion molecule
1377232_at	Limch1	0.602513	0.00406993	7.55391	2.0145	0.000287481	8.90774	LIM and calponin homology domains 1
1387505_at	Gnai1	1.15435	0.0433986	8.78246	2.01364	1.9184e-05	9.33839	guanine nucleotide binding protein (G protein), alpha inhibiting activity polypeptide 1
1374457_at	Sptlc2	1.11782	0.169329	8.11699	2.01363	5.68559e-05	8.34848	serine palmitoyltransferase, long chain base subunit 2
1371774_at	Sat1	0.839857	0.0700342	12.2062	2.01326	4.2604e-05	12.889	spermidine/spermine N1-acetyl transferase 1
1374047_at	RGD1311805	1.20936	0.0179752	9.83207	2.01278	3.77504e-06	10.1197	similar to RIKEN cDNA 2400010D15
1389301_at	Mbnl2	0.938023	0.466265	11.15	2.01269	6.45161e-06	11.6761	muscleblind-like splicing regulator 2
1382884_at	---	0.83944	0.347724	7.82943	2.00963	0.00120403	9.03236	---
1393795_at	Zeb2	1.1756	0.132932	8.59605	2.00903	0.000250108	8.80545	zinc finger E-box binding homeobox 2
1390895_at	Rap2c	1.09874	0.639748	6.66515	2.00771	0.0109829	6.68408	RAP2C, member of RAS oncogene family
1393799_at	Unc5b	0.995261	0.964724	5.89042	2.0071	0.000128912	6.51607	unc-5 homolog B (C. elegans)
1368480_at	Slc44a1	1.39807	0.0082747	11.7594	2.00563	4.50171e-06	11.8592	solute carrier family 44, member 1
1391595_at	Larp6	1.03102	0.853264	9.33917	2.00543	5.5794e-05	9.68868	La ribonucleoprotein domain family, member 6
1374932_at	LOC100361444	1.11268	0.274048	4.49638	2.00507	0.000541822	4.63778	rCG31799-like
1370064_at	Psen2	1.62431	0.00304582	7.3522	2.00474	0.0018068	7.77776	presenilin 2
1372535_at	Tceanc2	1.09001	0.311894	8.50304	2.00242	0.000222784	8.86643	transcription elongation factor A (SII) N-terminal and central domain containing 2
1392534_at	Pmepa1	0.997201	0.97532	9.30083	2.00085	5.66188e-05	9.92741	prostate transmembrane protein, androgen induced 1
1392953_at	Ptpla	1.82917	0.000258369	11.2924	2.00054	0.000119445	11.0122	protein tyrosine phosphatase-like (proline instead of catalytic arginine), member a
1373196_at	Micu3	1.19585	0.0121201	8.77659	1.99888	3.7463e-05	8.98411	mitochondrial calcium uptake family, member 3
1372681_at	---	0.781994	0.0144868	7.73107	1.99869	0.000291951	8.61857	---
1384393_at	---	0.781332	0.0236165	8.07343	1.99766	0.0204777	8.69219	---
1371623_at	LOC685888	1.06375	0.494861	9.20689	1.99679	2.38387e-05	9.57672	hypothetical protein LOC685888
1367773_at	Slc25a1	1.79938	0.000596035	11.204	1.99638	1.82842e-06	11.1242	solute carrier family 25 (mitochondrial carrier, citrate transporter), member 1
1374478_at	RGD1305347	0.901517	0.5652	4.19903	1.99516	0.000290581	4.58471	similar to RIKEN cDNA 2610528J11
1383633_at	---	0.905907	0.215525	9.62636	1.99457	0.000247733	10.8318	---
1383687_at	---	1.14014	0.1416	8.64752	1.99447	0.000132831	8.96533	---
1382422_at	---	1.34437	0.0304202	8.00493	1.99323	1.9941e-05	7.92948	---
1369297_at	Ppp2r2c	1.10304	0.572167	3.94639	1.9911	4.17258e-05	4.22273	protein phosphatase 2, regulatory subunit B, gamma
1397843_at	Wdr44	1.07323	0.516216	5.77652	1.99017	0.000180295	5.93142	WD repeat domain 44
1384273_at	Shpk	1.59422	0.00042625	7.13668	1.98807	2.31823e-05	7.5512	sedoheptulokinase
1386959_a_at	Map2k5	1.0431	0.671196	9.92484	1.98576	0.0010798	10.2462	mitogen activated protein kinase kinase 5
1389166_at	Cib2	0.758902	0.00167193	5.67017	1.98576	0.000435772	6.07078	calcium and integrin binding family member 2
1370509_at	Pdp2	1.70583	0.00100809	8.1012	1.97877	2.97814e-06	8.06526	pyruvate dehyrogenase phosphatase catalytic subunit 2
1372571_at	2018-03-02	1.05939	0.395724	10.202	1.97849	0.000113148	11.0502	membrane-associated ring finger (C3HC4) 2, E3 ubiquitin protein ligase
1389318_at	Daam1	0.736737	0.00700505	10.1313	1.97822	0.00456988	11.0274	dishevelled associated activator of morphogenesis 1
1387832_at	Bche	1.00501	0.973503	5.70281	1.97814	0.00125672	6.05768	butyrylcholinesterase
1369190_at	Cd2	1.19487	0.239472	5.98342	1.97763	0.000946183	6.34132	Cd2 molecule
1376009_at	LOC100912115	1.41536	0.00889186	7.18385	1.97693	0.000216249	7.36753	cutaneous T-cell lymphoma-associated antigen 5 homolog
1388652_at	Slc39a3	0.949566	0.544599	7.25738	1.97673	3.51172e-05	7.80497	solute carrier family 39 (zinc transporter), member 3
1383902_at	Cep97	0.997747	0.979587	7.41508	1.97663	0.000371676	7.47853	centrosomal protein 97
1397617_at	Kdm5a	1.14009	0.0328992	7.4513	1.97594	4.46985e-05	7.76714	lysine (K)-specific demethylase 5A
1384797_at	Atl3	1.42946	0.00193401	6.80363	1.97496	6.38147e-06	6.76974	atlastin GTPase 3
1389848_at	Arhgap23	1.35793	0.0369269	5.83393	1.97484	7.81105e-05	6.28069	Rho GTPase activating protein 23
1369693_a_at	Slc1a2	1.34657	0.149685	5.63582	1.97437	0.00509374	6.3074	solute carrier family 1 (glial high affinity glutamate transporter), member 2
1389190_at	Lzts2	1.10229	0.350067	7.44795	1.97319	2.54679e-05	8.04642	leucine zipper, putative tumor suppressor 2
1379592_at	Slc25a13	1.25308	0.0594994	7.11029	1.97295	1.85858e-05	7.19492	solute carrier family 25 (aspartate/glutamate carrier), member 13
1383793_at	Tmcc1	0.994583	0.951259	7.92894	1.97267	3.91537e-05	8.49652	transmembrane and coiled-coil domain family 1
1385405_at	Adam23	1.15981	0.140344	6.5584	1.97168	0.000237506	6.97061	ADAM metallopeptidase domain 23
1399034_at	Pcnx	0.966366	0.668031	9.18889	1.97042	0.000428801	9.71613	pecanex homolog (Drosophila)
1387127_at	Atrn	1.11886	0.0998838	10.8233	1.96889	2.45286e-05	11.1553	attractin
1368254_a_at	Sphk1	1.63771	0.00282274	6.66667	1.96747	0.0012702	7.01225	sphingosine kinase 1
1387247_at	LOC100911216 /// Pcsk1	1.01372	0.887728	3.29459	1.9669	0.00485189	3.81808	neuroendocrine convertase 1-like /// proprotein convertase subtilisin/kexin type 1
1367982_at	Alas1	1.61123	0.00174555	9.10211	1.96685	0.000338117	9.30077	aminolevulinate, delta-, synthase 1
1396521_at	Stard4	1.79416	0.00142264	7.18256	1.9661	0.00043163	6.97905	StAR-related lipid transfer (START) domain containing 4
1367857_at	Fads1	1.87606	7.22619e-06	11.4594	1.96607	4.9148e-05	11.4044	fatty acid desaturase 1
1395268_at	Wwp1	1.1461	0.098215	7.9056	1.96588	0.000163449	8.1944	WW domain containing E3 ubiquitin protein ligase 1
1386817_at	---	1.95826	0.000428863	8.26201	1.96554	0.00396689	8.17102	---
1377472_at	Extl1	1.51178	0.0121758	5.00912	1.96252	0.00236431	5.55653	exostosin-like glycosyltransferase 1
1384549_at	---	1.04248	0.45573	3.28808	1.96242	0.000907816	3.76501	---
1380164_at	Tk2	1.08652	0.38165	7.67778	1.96163	5.20975e-05	8.37477	thymidine kinase 2, mitochondrial
1378937_at	Heatr3	1.40444	0.0313019	7.93263	1.96106	6.65816e-05	7.94148	HEAT repeat containing 3
1368725_at	Jag1	1.70723	0.000610232	8.57592	1.95959	0.000870898	7.96741	jagged 1
1379601_at	Alkbh5	1.10255	0.150069	7.49639	1.95944	1.30035e-05	7.78439	alkB, alkylation repair homolog 5 (E. coli)
1380867_a_at	Plekhm1	1.61902	0.000215341	8.36224	1.95768	6.61539e-05	8.39504	pleckstrin homology domain containing, family M (with RUN domain) member 1
1372149_at	Auh	1.45425	0.000596866	10.7145	1.95744	1.13117e-05	10.8371	AU RNA binding protein/enoyl-CoA hydratase
1375852_at	Hmgcr	1.45043	0.00403432	12.0623	1.95687	3.21028e-05	12.0684	3-hydroxy-3-methylglutaryl-CoA reductase
1370432_at	Pou3f1	0.861947	0.487975	8.0822	1.95686	0.0362318	8.4155	POU class 3 homeobox 1
1380532_at	Dnajb2	1.14922	0.108667	6.36589	1.95659	4.30287e-05	6.94243	DnaJ (Hsp40) homolog, subfamily B, member 2
1389176_at	Inpp5f	0.984846	0.881871	8.33597	1.95636	0.000600043	8.43501	inositol polyphosphate-5-phosphatase F
1375085_at	Slc25a35	1.18945	0.060212	5.43672	1.95608	0.000509333	5.63504	solute carrier family 25, member 35
1376157_at	---	1.20484	0.168026	5.62347	1.95607	6.72051e-05	5.84563	---
1380346_at	Serpinb1a	1.44635	0.00570875	6.12176	1.95586	0.000118241	6.39032	serine (or cysteine) proteinase inhibitor, clade B, member 1a
1368912_at	Trh	1.05528	0.762689	4.75648	1.95576	0.0141439	5.81489	thyrotropin releasing hormone
1369922_at	Plbd2	1.47842	0.00164018	8.27616	1.95403	3.09911e-06	8.55527	phospholipase B domain containing 2
1383894_at	LOC100362347	1.04645	0.627553	7.73846	1.95392	1.70526e-05	8.05863	folliculin interacting protein 1
1386979_at	Serinc5	1.57992	0.000500049	11.4493	1.95385	9.76939e-05	11.5652	serine incorporator 5
1398535_at	Hbs1l	1.26467	0.00413864	7.81178	1.95241	4.6137e-05	8.09799	Hbs1-like (S. cerevisiae)
1369074_at	Slc38a4	1.81425	0.000995004	3.66265	1.95226	0.00144603	3.53785	solute carrier family 38, member 4
1379341_at	Usp6nl	1.09159	0.184317	8.16473	1.95179	5.99514e-05	8.47638	USP6 N-terminal like
1393707_at	Bcl2l2	1.12677	0.0912049	7.97448	1.95166	0.000586984	8.28821	Bcl2-like 2
1372278_at	LOC100909490	0.936132	0.656287	8.56174	1.95162	0.00137247	9.13263	uncharacterized LOC100909490
1370156_at	Prnp	1.0566	0.439485	12.278	1.95155	2.0433e-06	12.8558	prion protein
1371671_at	---	1.07554	0.341887	8.5527	1.95136	1.10468e-05	10.3849	---
1380365_at	---	1.63468	0.00184225	5.88109	1.95068	2.86112e-05	5.98522	---
1396126_at	---	1.47267	0.000696225	7.97322	1.94946	0.000425911	7.9749	---
1390281_a_at	Coq10a	1.27694	0.0131917	9.40933	1.94923	6.35891e-06	9.77284	coenzyme Q10 homolog A (S. cerevisiae)
1397625_at	---	1.1311	0.237811	5.76442	1.94908	3.92366e-05	6.11131	---
1393217_at	Abcg3l1	2.3501	0.00166599	8.12615	1.9486	0.0161032	7.60328	ATP-binding cassette, subfamily G (WHITE), member 3-like 1
1377352_at	---	1.08668	0.250878	5.46042	1.94849	0.000291104	5.76695	---
1375983_at	Mamdc2	2.21979	0.000191749	6.27832	1.94755	0.00010627	6.22335	MAM domain containing 2
1374811_at	Rps6ka2	1.19627	0.13922	8.55182	1.94753	0.00425796	8.51629	ribosomal protein S6 kinase polypeptide 2
1394815_at	Tmem170a	1.46346	0.00123038	7.45586	1.94682	6.49594e-06	7.49585	transmembrane protein 170A
1383709_at	Rab8b	0.975347	0.739868	8.03008	1.94606	0.00236448	8.27585	RAB8B, member RAS oncogene family
1392903_at	---	1.36593	0.0131253	5.72038	1.94392	8.6746e-06	5.92533	---
1374030_at	LOC684112	0.794971	0.00601131	9.77397	1.94335	1.91031e-05	10.4089	similar to KIAA0999 protein
1396936_at	---	1.17554	0.184886	6.70094	1.94278	4.54602e-06	6.78271	---
1377998_at	Cpox	1.18018	0.226887	10.2176	1.94173	0.000257323	10.5526	coproporphyrinogen oxidase
1370098_at	Vamp7	1.36387	0.000809858	10.6666	1.94128	8.28983e-06	10.8749	vesicle-associated membrane protein 7
1374305_at	LOC100362547	1.16051	0.0938499	6.14184	1.93982	0.000561674	6.44883	adaptor protein complex AP-1, gamma 2 subunit
1390841_at	---	1.24475	0.0111019	7.93811	1.93786	0.000381884	7.94758	---
1385359_at	RGD1309534	0.865163	0.422766	10.1131	1.93674	0.00102838	10.4499	similar to RIKEN cDNA 4931406C07
1383688_at	---	1.18187	0.257777	4.14366	1.93656	0.0271152	4.7661	---
1397373_at	Map7d2	1.16599	0.227179	6.03252	1.9365	0.00019617	6.35635	MAP7 domain containing 2
1390561_at	---	1.24098	0.00352551	7.87192	1.93649	2.21822e-05	8.22644	---
1374269_at	---	1.58749	0.0193364	9.27747	1.93647	0.00385863	9.24902	---
1389414_at	---	1.13687	0.0449322	8.8507	1.93572	3.37984e-05	9.20124	---
1374087_at	---	0.964634	0.666618	7.96038	1.93571	0.000188884	9.03755	---
1393847_at	Nkiras1	1.411	0.00647573	6.1924	1.93539	0.000567594	6.33203	NFKB inhibitor interacting Ras-like 1
1371550_at	Tsc22d4	1.60195	0.00309178	11.3945	1.93429	5.2241e-06	11.6036	TSC22 domain family, member 4
1377366_at	---	1.44044	0.029104	6.67843	1.93369	0.000372906	6.87972	---
1373937_at	Fyco1	1.40887	0.00180294	7.79967	1.93289	0.000161859	7.92683	FYVE and coiled-coil domain containing 1
1386701_at	---	1.92669	0.00352332	8.22153	1.93221	0.00252122	7.86169	---
1368279_at	Mllt3	1.40528	0.000758944	8.25254	1.9322	0.000194294	8.06113	myeloid/lymphoid or mixed-lineage leukemia (trithorax homolog, Drosophila); translocated to, 3
1391671_at	---	1.69488	0.00139403	7.53144	1.93183	0.00198847	7.38429	---
1375452_at	LOC100912115	1.32469	0.0038148	8.76182	1.93156	2.96061e-05	8.97166	cutaneous T-cell lymphoma-associated antigen 5 homolog
1368691_at	Gria3	1.4521	0.00147327	6.63389	1.93138	0.00111821	6.48048	glutamate receptor, ionotropic, AMPA 3
1376102_at	Tmbim1	1.20391	0.0152895	8.77277	1.92995	4.35637e-05	9.50235	transmembrane BAX inhibitor motif containing 1
1378876_at	---	1.32498	0.0952481	5.55578	1.9297	0.00421356	6.05277	---
1389231_at	Sgip1	0.875183	0.287795	6.72035	1.92623	0.000177146	7.16672	SH3-domain GRB2-like (endophilin) interacting protein 1
1369737_at	Crem	1.03396	0.808234	6.15224	1.92534	5.41756e-05	6.72224	cAMP responsive element modulator
1385337_at	---	1.19241	0.00513638	4.86629	1.9248	0.000342803	5.14029	---
1377222_at	---	1.09461	0.582663	5.12486	1.92437	0.000263311	5.68964	---
1389528_s_at	Jun	0.977697	0.86738	9.28327	1.9242	0.00358757	10.1704	jun proto-oncogene
1380040_at	Syce3	1.16103	0.138254	3.91732	1.92313	0.000268234	4.13233	synaptonemal complex central element protein 3
1385237_at	---	1.24361	0.217545	4.81638	1.92248	0.000350429	5.06253	---
1374640_at	Them4	1.48454	0.000187021	8.16412	1.92196	3.55363e-05	8.2048	thioesterase superfamily member 4
1378761_at	---	1.07628	0.424934	7.39335	1.92113	8.11644e-05	7.63317	---
1376024_at	Stim1	1.62849	0.000134828	8.44871	1.91983	2.12755e-05	8.50007	stromal interaction molecule 1
1379842_at	St7l	1.19165	0.0545577	7.84279	1.91971	0.00010627	8.06964	suppression of tumorigenicity 7-like
1374278_at	Fitm2	1.14167	0.188669	8.93768	1.91878	4.43368e-05	9.29325	fat storage-inducing transmembrane protein 2
1390152_at	Tmed7	1.34252	0.00179157	8.46523	1.91877	3.52622e-05	8.63521	transmembrane emp24 protein transport domain containing 7
1368177_at	Acsl3	1.75086	0.00213565	12.1644	1.91819	5.63868e-05	12.0885	acyl-CoA synthetase long-chain family member 3
1384107_at	---	1.12327	0.126142	6.70591	1.91771	2.04036e-05	7.13634	---
1370073_at	Dnajc3	1.28898	0.00783584	8.30564	1.91698	7.08216e-06	8.54785	DnaJ (Hsp40) homolog, subfamily C, member 3
1390574_at	---	1.04371	0.624832	7.39536	1.91672	8.95162e-05	7.77329	---
1379926_at	---	1.17157	0.189636	6.13057	1.91668	0.000136231	6.29135	---
1394160_at	Tmem2	1.62518	0.047381	7.03409	1.9157	0.164588	7.02456	transmembrane protein 2
1387412_at	Pip4k2a	0.917223	0.27069	6.74637	1.91567	0.0018499	7.23862	phosphatidylinositol-5-phosphate 4-kinase, type II, alpha
1390021_at	Hist1h2bcl1 /// Hist1h2bh /// Hist1h2bl /// LOC100364835 /// LOC100365043 /// LOC100910200 /// LOC100912338 /// LOC684797	1.51252	0.000905503	11.3218	1.9156	4.37759e-05	11.7201	histone cluster 1, H2bc-like 1 /// histone cluster 1, H2bh /// histone cluster 1, H2bl /// histone cluster 1, H2bd-like /// histone cluster 1, H2bd-like /// histone H2B type 1-C/E/G-like /// histone H2B type 2-B-like /// similar to Histone H2B 291B
1369316_s_at	Snap29	1.17423	0.229187	5.79483	1.91453	0.00033905	5.93363	synaptosomal-associated protein 29
1385704_at	---	1.85837	0.00218241	6.43647	1.91442	0.000196248	6.49225	---
1369019_at	Chrna5	1.05378	0.783751	5.4404	1.91388	0.00483889	5.31133	cholinergic receptor, nicotinic, alpha 5 (neuronal)
1369443_at	Angptl2	1.52648	0.0160557	6.18712	1.91354	1.6282e-05	6.49253	angiopoietin-like 2
1391434_at	Rab3a	1.19161	0.122764	9.15097	1.91281	5.33689e-06	9.43678	RAB3A, member RAS oncogene family
1391152_at	LOC501396 /// LOC681180 /// LOC685828 /// LOC689679	0.928291	0.435509	4.90604	1.91111	4.03439e-05	5.29371	hypothetical protein LOC501396 /// similar to Discs large homolog 5 (Placenta and prostate DLG) (Discs large protein P-dlg) /// hypothetical protein LOC685828 /// similar to Discs large homolog 5 (Placenta and prostate DLG) (Discs large protein P-dlg)
1371697_at	LOC100911615 /// Pnpla2	1.23149	0.00540697	8.20869	1.91007	0.00691728	8.50451	patatin-like phospholipase domain-containing protein 2-like /// patatin-like phospholipase domain containing 2
1380121_at	---	1.5205	0.000670356	8.97933	1.90918	4.08198e-05	8.95314	---
1373491_at	Gba	1.04786	0.546849	8.37431	1.90907	0.000170661	8.85476	glucosidase, beta, acid
1377872_at	Malsu1	1.1616	0.0664401	10.4132	1.90889	3.80551e-06	10.9731	mitochondrial assembly of ribosomal large subunit 1
1389313_at	---	1.28241	0.0109878	10.5598	1.90834	1.52314e-05	10.7189	---
1390443_at	RGD1563888	0.846486	0.0990859	5.62375	1.90626	0.00101567	5.97922	similar to DNA segment, Chr 16, ERATO Doi 472, expressed
1378236_at	Lrrc16a	1.08464	0.319899	5.34086	1.90499	0.0337695	5.73922	leucine rich repeat containing 16A
1376331_at	RGD1304878	1.02994	0.698367	6.81704	1.90483	7.57515e-05	7.26538	similar to 2410024A21Rik protein
1393558_at	Itga6	1.49013	0.024541	5.34937	1.90478	0.000445178	6.09058	integrin, alpha 6
1382417_at	Mdm4	1.0882	0.368336	6.13889	1.90455	0.000105399	6.27455	Mdm4 p53 binding protein homolog (mouse)
1382538_at	LOC100912031	1.30058	0.0483639	7.28968	1.90409	5.50626e-05	7.28248	uncharacterized LOC100912031
1376807_at	Rabl3	1.29467	0.0136798	8.27092	1.90395	4.89482e-06	8.27204	RAB, member of RAS oncogene family-like 3
1370666_at	Dnm3	1.10266	0.223458	5.83859	1.90376	6.98217e-06	5.79954	dynamin 3
1385407_at	Tiparp	1.32988	0.00888598	5.52682	1.90365	1.6303e-05	5.63776	TCDD-inducible poly(ADP-ribose) polymerase
1398600_at	---	1.57517	6.24384e-05	10.3016	1.90097	4.17258e-05	10.1963	---
1377899_at	RGD1304982	1.48419	0.0084103	5.48961	1.90096	3.93079e-05	5.75071	similar to RIKEN cDNA 2810025M15
1379412_at	---	0.972893	0.896991	6.16447	1.90009	0.00464277	6.25058	---
1383274_at	Pcbp3	0.903018	0.213598	8.86475	1.9	0.000211086	9.68164	poly(rC) binding protein 3
1387744_at	Nppc	2.26333	0.000863638	6.29761	1.89867	0.0481023	6.17673	natriuretic peptide C
1373666_at	Rapgef5	1.49286	0.0123738	10.5133	1.8984	0.0165671	10.3161	Rap guanine nucleotide exchange factor (GEF) 5
1378902_at	Tyw1	1.32529	0.00374641	8.5411	1.89804	1.45141e-05	8.76142	tRNA-yW synthesizing protein 1 homolog (S. cerevisiae)
1385192_at	---	0.983953	0.834048	4.60607	1.89638	1.4013e-05	4.93535	---
1377652_at	---	1.39849	0.0128818	9.09593	1.89528	0.00018447	9.33537	---
1392240_at	---	0.874932	0.15205	9.50441	1.89468	8.67319e-06	9.76919	---
1367876_at	Ipo13	1.12193	0.061981	9.10482	1.89387	1.35536e-05	9.45496	importin 13
1383661_at	---	1.84316	0.00235903	6.0765	1.89379	0.00247367	6.39768	---
1371108_a_at	Atp1a1	2.20553	0.000351828	9.1223	1.89328	9.39145e-05	9.23371	ATPase, Na+/K+ transporting, alpha 1 polypeptide
1389613_at	---	0.906874	0.0829235	9.37747	1.89304	0.000409868	10.2962	---
1368858_at	Ugt8	1.17706	0.146137	11.9949	1.89231	2.65532e-05	12.0735	UDP glycosyltransferase 8
1374043_at	Gramd3	2.00957	2.46329e-05	12.1233	1.89218	0.00125374	12.3936	GRAM domain containing 3
1383070_at	Faf2	1.31517	0.0019606	8.18298	1.89203	5.14637e-05	8.39562	Fas associated factor family member 2
1384734_at	Ncam2	0.707517	0.00345184	6.80987	1.89115	0.0178406	7.20822	neural cell adhesion molecule 2
1369452_a_at	Picalm	1.28291	0.063589	9.50009	1.89066	0.000126872	9.75288	phosphatidylinositol binding clathrin assembly protein
1372622_at	Fam212a	1.69286	0.0171958	6.96882	1.8893	0.000432764	7.19829	family with sequence similarity 212, member A
1398553_at	Tmed5	1.02701	0.816147	5.24444	1.88907	6.22276e-05	5.6529	transmembrane emp24 protein transport domain containing 5
1385808_at	Phf7	1.1391	0.259888	5.39672	1.88817	0.000219386	5.68046	PHD finger protein 7
1373233_at	Lhfpl2	1.1956	0.127464	10.7122	1.88774	1.60965e-05	10.9669	lipoma HMGIC fusion partner-like 2
1367759_at	H1f0	0.899607	0.111131	10.2731	1.88769	0.000432023	10.8671	H1 histone family, member 0
1382689_at	Tmem41b	1.41575	0.000587744	11.1999	1.88733	2.10157e-06	11.3735	transmembrane protein 41B
1377812_a_at	C2cd2l	1.02835	0.755125	8.4655	1.88551	1.59594e-05	8.69745	C2CD2-like
1379058_at	---	0.965895	0.797857	6.79228	1.88476	2.14809e-05	6.85822	---
1394928_at	Xkr4	0.884613	0.431314	5.72237	1.88413	0.000614759	6.29505	XK, Kell blood group complex subunit-related family, member 4
1368081_at	Abca2	1.06865	0.516477	9.70422	1.88353	8.27395e-06	10.0501	ATP-binding cassette, subfamily A (ABC1), member 2
1368390_at	Araf	1.29631	0.015271	8.25024	1.88301	5.2241e-06	8.39366	v-raf murine sarcoma 3611 viral oncogene homolog
1367771_at	Tsc22d3	1.05082	0.496844	8.43708	1.88293	0.00494781	9.29972	TSC22 domain family, member 3
1395950_at	---	2.04031	6.46476e-05	7.45086	1.88258	0.000151327	7.23449	---
1395572_at	Dnaja4	1.46489	0.00320411	6.72094	1.88221	4.39998e-06	6.88167	DnaJ (Hsp40) homolog, subfamily A, member 4
1383686_at	Syngr1	1.67568	0.000251026	7.16	1.88199	0.000449628	7.12757	synaptogyrin 1
1398533_at	Cyfip2	1.09258	0.242784	8.455	1.88137	0.0111383	8.63952	cytoplasmic FMR1 interacting protein 2
1383187_a_at	---	1.20136	0.157228	4.98405	1.88028	5.11397e-06	5.10484	---
1387388_at	Chp /// RGD1564956 /// RGD1565588	1.23124	0.00708382	8.65878	1.88026	7.29841e-05	8.91641	calcium binding protein p22 /// similar to calcium binding protein P22 /// similar to calcium binding protein P22
1372507_at	Tcta	1.19948	0.01775	9.55324	1.87977	5.47042e-06	9.94756	T-cell leukemia translocation altered
1388633_at	RGD1309313	1.18938	0.0211534	7.44734	1.87897	0.000381291	7.82203	similar to RIKEN cDNA 4930538D17
1375957_at	Nkain1	0.79186	0.00474648	9.18649	1.87846	0.00540327	9.31597	Na+/K+ transporting ATPase interacting 1
1387059_at	Stk39	0.855173	0.0831985	9.95567	1.8778	9.39145e-05	10.4694	serine threonine kinase 39
1392051_at	Tmem87b	1.33583	0.0110436	7.77094	1.87777	7.19539e-06	7.82434	transmembrane protein 87B
1394475_at	---	1.80701	0.0181761	6.56031	1.87734	0.0018955	6.57186	---
1391680_at	---	1.0526	0.687872	4.1649	1.87563	0.0041467	4.73738	---
1389890_at	Gse1	1.14203	0.218595	6.43819	1.87265	0.00700629	6.76488	Gse1 coiled-coil protein
1379920_at	---	1.05473	0.617026	3.11996	1.87054	0.000158248	3.59075	---
1381921_at	---	1.16426	0.0916184	5.86988	1.8689	0.00557701	6.22352	---
1394456_at	Thrb	2.13146	0.000121802	10.0017	1.86814	0.0123094	9.79362	thyroid hormone receptor beta
1373019_at	Eps15	0.792138	0.0151717	10.9056	1.86746	0.000121283	11.5996	epidermal growth factor receptor pathway substrate 15
1379473_at	Larp1b	1.30611	0.0388042	6.27404	1.86704	0.000192292	6.36903	La ribonucleoprotein domain family, member 1B
1369256_at	Bace1	1.46814	0.001476	7.32045	1.86634	2.63835e-05	7.55134	beta-site APP cleaving enzyme 1
1398432_at	Ankrd28	1.08936	0.128694	9.55014	1.86614	8.83233e-05	9.72922	ankyrin repeat domain 28
1377297_at	Ssu72	1.38501	0.00906206	7.84602	1.8659	2.96986e-05	8.00747	SSU72 RNA polymerase II CTD phosphatase homolog (S. cerevisiae)
1393422_at	Sdsl	2.21853	0.000112834	7.86372	1.86508	8.86891e-05	7.79222	serine dehydratase-like
1387850_at	Tmeff1	1.87832	4.96542e-05	9.53554	1.86504	4.94708e-06	8.93277	transmembrane protein with EGF-like and two follistatin-like domains 1
1387130_at	LOC100911874 /// Slc40a1	1.51729	0.0295412	6.8285	1.86429	0.000644916	6.82102	solute carrier family 40 member 1-like /// solute carrier family 40 (iron-regulated transporter), member 1
1384194_at	---	1.22742	0.020616	7.41592	1.86378	7.19206e-06	7.52412	---
1398375_at	Mta3	1.03342	0.728404	7.53736	1.86373	0.000165586	7.77233	metastasis associated 1 family, member 3
1367585_a_at	Atp1a1	2.16936	0.000270868	10.2502	1.86358	2.86602e-05	10.4276	ATPase, Na+/K+ transporting, alpha 1 polypeptide
1383139_at	---	1.14663	0.0691828	9.9455	1.86314	6.73121e-05	10.5117	---
1389922_at	Hadh	1.52419	0.00108277	6.35782	1.86197	0.000792618	6.52196	hydroxyacyl-CoA dehydrogenase
1383293_at	---	1.02522	0.791299	5.48612	1.86192	0.000333092	5.7706	---
1395851_at	Klhl40	1.13726	0.218279	7.17451	1.86184	0.00334764	7.5972	kelch-like family member 40
1387653_at	Tsnax	1.11864	0.0668896	11.1073	1.85829	2.03452e-05	11.4579	translin-associated factor X
1368536_at	Enpp2	1.37651	0.0103013	11.7839	1.85826	0.00588529	11.878	ectonucleotide pyrophosphatase/phosphodiesterase 2
1377392_at	---	1.3628	0.0267251	7.25764	1.85751	0.000221881	7.94469	---
1368046_at	Slc31a1	1.29915	0.00652067	8.25826	1.85743	6.51521e-06	8.72575	solute carrier family 31 (copper transporters), member 1
1385094_at	Pacs2	1.4518	0.00119448	8.93438	1.85714	3.93268e-05	9.09598	phosphofurin acidic cluster sorting protein 2
1374439_at	Yipf3	1.17271	0.0600003	9.38734	1.85678	5.63868e-05	9.84592	Yip1 domain family, member 3
1369943_at	Tgm2	1.38367	0.0531465	4.78526	1.85672	4.3934e-05	5.04493	transglutaminase 2, C polypeptide
1390219_at	Wdr19	0.869625	0.161616	5.94347	1.85619	0.00174204	7.02132	WD repeat domain 19
1398376_at	LOC100365921 /// LOC100911275	1.24621	0.0165833	8.64696	1.85545	5.97558e-06	8.98564	rCG31672-like /// uncharacterized LOC100911275
1383131_at	Itgb2	0.787034	0.451909	6.2981	1.85458	0.00248495	6.42115	integrin, beta 2
1377736_at	---	1.05814	0.635688	5.22142	1.85386	0.00318074	5.44118	---
1373874_at	---	1.12004	0.0513208	9.46688	1.85325	1.67746e-05	9.8653	---
1374491_at	Cmtm8	1.82371	0.02109	8.84814	1.85314	0.0246506	8.44154	CKLF-like MARVEL transmembrane domain containing 8
1381922_at	Slc5a11	1.44352	0.0498134	4.67859	1.85192	0.000502382	4.65735	solute carrier family 5 (sodium/glucose cotransporter), member 11
1377644_at	RGD1308706	1.23344	0.0128738	10.8862	1.85171	1.76239e-05	11.0692	similar to RIKEN cDNA 4921524J17
1373520_at	---	1.08924	0.273523	9.65801	1.85131	4.77923e-05	10.187	---
1369788_s_at	Jun	1.01289	0.89823	9.20623	1.85071	0.000293659	10.2201	jun proto-oncogene
1368860_at	Phlda1	1.04993	0.728465	5.28909	1.84965	0.000365	5.70045	pleckstrin homology-like domain, family A, member 1
1375377_at	Igsf3	2.87569	5.04502e-06	8.97298	1.8481	0.0317063	8.48915	immunoglobulin superfamily, member 3
1393621_at	LOC100909758 /// Vkorc1l1	1.13639	0.274048	7.07482	1.84795	0.00298674	7.22553	vitamin K epoxide reductase complex subunit 1-like protein 1-like /// vitamin K epoxide reductase complex, subunit 1-like 1
1378685_at	---	0.967786	0.713908	8.16943	1.84792	0.000145676	8.64836	---
1380347_at	---	0.708357	0.00314997	6.99186	1.84786	0.0308457	7.12616	---
1397870_at	---	1.25817	0.0327015	6.3695	1.8477	2.60678e-05	6.74662	---
1370251_at	Avpi1	1.17215	0.0269965	7.32331	1.84769	7.09512e-05	7.63147	arginine vasopressin-induced 1
1389736_at	---	1.32997	0.00612239	7.17333	1.84757	0.00488619	7.41218	---
1393475_at	Me2	1.01914	0.865267	5.27034	1.84743	1.35536e-05	5.56005	malic enzyme 2, NAD(+)-dependent, mitochondrial
1384040_at	Cep290	1.07644	0.64867	6.03913	1.84617	3.98578e-05	6.29525	centrosomal protein 290
1388471_at	Tcp11l2	1.26145	0.00914032	10.0876	1.84572	0.000906239	10.5424	t-complex 11, testis-specific-like 2
1391501_at	Ift80	0.893567	0.138769	6.94852	1.84497	0.000172381	7.53768	intraflagellar transport 80 homolog (Chlamydomonas)
1373230_at	Nudt18	1.07819	0.333165	8.05828	1.84487	0.000428594	8.46231	nudix (nucleoside diphosphate linked moiety X)-type motif 18
1392471_at	Gng12	1.27513	0.016696	12.4506	1.8448	6.00487e-06	12.6489	guanine nucleotide binding protein (G protein), gamma 12
1381850_at	Ppp1r12a	1.23802	0.0374435	6.13475	1.84386	0.000893439	6.15707	protein phosphatase 1, regulatory subunit 12A
1380744_at	---	0.935843	0.411931	6.62295	1.84281	0.0018744	7.15768	---
1368582_at	Slc7a3	2.88407	0.000120624	9.26999	1.84201	0.101726	8.20172	solute carrier family 7 (cationic amino acid transporter, y+ system), member 3
1382680_at	---	1.6362	0.000900974	6.93025	1.84154	0.000758104	7.5185	---
1397184_at	Rgd1310049	0.842156	0.0453916	8.35027	1.84092	0.00147556	9.00812	uncharacterized LOC292199
1395251_at	Osbpl1a	1.17483	0.0727368	7.0259	1.83871	0.000341679	7.76957	oxysterol binding protein-like 1A
1381690_at	Ank3	1.13437	0.205287	5.08475	1.83762	0.00269598	5.25498	ankyrin 3, node of Ranvier (ankyrin G)
1383561_at	---	1.2059	0.0124264	7.67121	1.83732	5.54861e-05	8.03898	---
1397178_at	---	0.941556	0.559851	6.58672	1.83658	0.000270639	6.98448	---
1376087_at	Fam134c	0.866246	0.0620861	8.45988	1.836	0.000121814	9.10782	family with sequence similarity 134, member C
1396086_at	Tmem97	1.50319	0.00125713	10.225	1.83582	8.5461e-05	9.97434	transmembrane protein 97
1377353_a_at	Tnfsf13	1.751	0.00933559	6.18468	1.83534	0.00277803	6.8609	tumor necrosis factor (ligand) superfamily, member 13
1377926_at	Agap1	0.908774	0.186575	7.39603	1.83455	7.77723e-05	7.918	ArfGAP with GTPase domain, ankyrin repeat and PH domain 1
1393822_at	Tmcc3	1.06678	0.73263	8.64808	1.83426	0.000155502	8.7549	transmembrane and coiled-coil domain family 3
1397371_at	---	0.962106	0.715181	3.69356	1.83385	0.000208554	4.0783	---
1379460_at	Sgip1	1.04138	0.552824	6.41032	1.83385	0.000776791	6.71692	SH3-domain GRB2-like (endophilin) interacting protein 1
1375739_at	Ehd4	1.98249	0.000391642	8.6826	1.83379	0.00054223	8.4069	EH-domain containing 4
1395347_at	Arsa	1.13348	0.0900319	7.63533	1.83276	5.6459e-06	8.00844	arylsulfatase A
1383273_a_at	Pcbp3	0.814886	0.0117427	9.12475	1.83255	0.000386368	9.88904	poly(rC) binding protein 3
1385431_at	Zfp106	1.26465	0.0310812	4.4932	1.83246	9.17177e-05	4.86606	zinc finger protein 106
1373182_at	Cldn12	2.31409	2.81728e-06	9.51804	1.83213	2.88514e-06	9.37505	claudin 12
1371572_at	App	1.13509	0.130687	11.8493	1.83145	2.46768e-05	11.9656	amyloid beta (A4) precursor protein
1376418_a_at	Iars	1.35996	0.00712745	9.99024	1.83095	2.39931e-05	10.2187	isoleucyl-tRNA synthetase
1374750_at	LOC100362347	1.02573	0.832674	9.91309	1.83068	8.19271e-05	10.1583	folliculin interacting protein 1
1389483_at	Dpy19l1	1.4215	0.000203801	10.5681	1.83041	0.0152177	10.7052	dpy-19-like 1 (C. elegans)
1368449_at	Adap1	1.09684	0.441942	5.03638	1.82989	0.000137838	5.70977	ArfGAP with dual PH domains 1
1370313_at	Acot7	1.18871	0.120491	10.4928	1.82952	5.77498e-05	10.7281	acyl-CoA thioesterase 7
1392927_at	Paqr4	1.19541	0.0194775	8.58709	1.82948	2.7281e-05	9.25097	progestin and adipoQ receptor family member IV
1371046_at	Sptbn1	1.37205	0.00236617	6.30598	1.82869	3.56544e-05	6.347	spectrin, beta, non-erythrocytic 1
1397333_at	Samd12	1.12073	0.172734	6.20752	1.82837	0.00750888	6.71985	sterile alpha motif domain containing 12
1388795_at	---	1.19242	0.103149	12.9256	1.82775	0.000134052	13.0247	---
1374727_at	Dnajb12	1.21785	0.0191542	7.8291	1.82671	1.38562e-05	8.09906	DnaJ (Hsp40) homolog, subfamily B, member 12
1375542_at	Rdx	1.08761	0.320168	9.33827	1.82519	1.42006e-05	9.55596	radixin
1396346_at	---	0.908956	0.410185	5.2066	1.82489	0.000200643	5.2694	---
1374949_at	Zfyve19	1.08659	0.278928	8.21565	1.82445	7.11356e-05	8.76691	zinc finger, FYVE domain containing 19
1389573_at	Chac1	1.47479	0.0143513	8.38799	1.82369	0.00359537	9.24629	ChaC, cation transport regulator homolog 1 (E. coli)
1377854_at	Tmem62	1.01787	0.814165	8.76671	1.82247	2.49714e-05	9.21008	transmembrane protein 62
1372744_at	Pkp4	0.996727	0.978109	11.2994	1.82227	0.000109945	11.5569	plakophilin 4
1371028_at	Tgoln2	1.02191	0.843248	6.2266	1.82187	0.000101858	6.75369	trans-golgi network protein 2
1377730_at	RGD1310769	1.71304	0.000550858	10.1848	1.82093	4.11212e-05	10.0551	similar to HSPC288
1369234_at	Slc20a2	1.25743	0.0368632	6.7163	1.8208	0.000870211	7.08531	solute carrier family 20 (phosphate transporter), member 2
1388153_at	Acsl1	1.66039	0.001476	9.21411	1.8208	6.90066e-05	8.9752	acyl-CoA synthetase long-chain family member 1
1389594_at	Abhd12	1.951	0.000642466	9.84275	1.82076	0.00231991	9.66185	abhydrolase domain containing 12
1389411_at	---	1.10692	0.286683	9.32122	1.81996	3.39035e-05	9.641	---
1375876_at	Sac3d1	1.45386	0.0231782	7.88155	1.81884	0.000342581	7.81681	SAC3 domain containing 1
1388986_at	Klf6	0.832377	0.0708966	8.33865	1.81801	0.000165973	8.95137	Kruppel-like factor 6
1373807_at	Vegfa	1.5894	0.000192262	7.24369	1.81699	0.00621685	7.45282	vascular endothelial growth factor A
1391722_at	Hsf2bp	1.09086	0.211892	5.87409	1.81667	0.000976629	6.15485	heat shock transcription factor 2 binding protein
1382440_at	Daglb	0.852315	0.149013	7.6894	1.81632	5.6283e-06	8.16013	diacylglycerol lipase, beta
1382644_at	---	1.26688	0.0391419	6.10072	1.81591	3.78079e-05	6.09772	---
1383891_a_at	LOC100910745	2.56098	0.000134828	7.36851	1.81587	0.000191699	7.52656	FLYWCH family member 2-like
1368682_at	Sv2a	0.96728	0.754434	8.01467	1.81504	4.0834e-05	8.29789	synaptic vesicle glycoprotein 2a
1370714_a_at	St6gal1	1.48906	0.00112146	5.46862	1.81491	5.46564e-05	5.58324	ST6 beta-galactosamide alpha-2,6-sialyltranferase 1
1373169_at	Agpat5	1.38831	0.000816944	9.02852	1.81439	0.000435772	9.06963	1-acylglycerol-3-phosphate O-acyltransferase 5
1395566_at	---	0.793127	0.00660229	5.67931	1.81397	0.00449589	6.19531	---
1387938_at	Baalc	1.63161	0.00388872	5.82967	1.81241	0.0164415	6.89901	brain and acute leukemia, cytoplasmic
1374708_at	RGD1565043	2.17798	4.1107e-05	9.78049	1.81238	0.000376227	9.49966	similar to Rho guanine nucleotide exchange factor (GEF) 10
1391130_at	Zfp978	0.943778	0.419914	6.19265	1.81232	1.41431e-05	6.94796	zinc finger protein 978
1386049_at	Kctd4	1.35058	0.0049407	8.18587	1.81194	0.00708021	7.76232	potassium channel tetramerisation domain containing 4
1383313_at	Chfr	1.11416	0.194115	10.7604	1.81165	7.71233e-05	10.8982	checkpoint with forkhead and ring finger domains, E3 ubiquitin protein ligase
1378179_a_at	Lhfpl2	1.25674	0.056032	10.1965	1.81164	2.45624e-05	10.3651	lipoma HMGIC fusion partner-like 2
1387244_at	Cgrrf1	1.48799	0.000186028	9.56752	1.81146	7.72661e-06	9.83645	cell growth regulator with ring finger domain 1
1389794_at	---	1.51734	0.00143808	9.56501	1.81132	0.00033037	9.36452	---
1392446_at	Klhl2	1.16887	0.310463	9.81287	1.80961	0.0029981	9.9065	kelch-like family member 2
1376546_at	Svip	1.88054	0.000946998	9.37487	1.80922	0.00494117	9.3462	small VCP/p97-interacting protein
1378194_a_at	Rufy3	0.827124	0.143385	8.6535	1.80881	0.000152051	8.92179	RUN and FYVE domain containing 3
1375973_at	Arih1	1.20863	0.0465181	8.42932	1.80872	3.69861e-05	8.46997	ariadne homolog, ubiquitin-conjugating enzyme E2 binding protein, 1 (Drosophila)
1387807_at	Pafah1b1	1.13676	0.0550956	9.68211	1.80856	2.90403e-05	9.92139	platelet-activating factor acetylhydrolase 1b, regulatory subunit 1
1391695_at	LOC100912058	0.901405	0.147853	6.65768	1.80813	0.000677846	7.09759	uncharacterized LOC100912058
1372531_at	Ppfibp2	0.929549	0.614121	7.97856	1.80799	0.0257083	8.35029	PTPRF interacting protein, binding protein 2 (liprin beta 2)
1389100_at	Epm2aip1	1.33819	0.0122079	5.01034	1.80788	1.37494e-05	5.17125	EPM2A (laforin) interacting protein 1
1375934_at	Rnf128	1.87655	0.000412082	10.6959	1.80786	0.000175373	10.0929	ring finger protein 128, E3 ubiquitin protein ligase
1373375_at	Dennd5a	0.913952	0.143664	11.3974	1.80752	0.000134435	11.8553	DENN/MADD domain containing 5A
1378821_at	Itpk1	1.34347	0.0569539	7.22034	1.8069	0.000295372	7.41848	inositol-tetrakisphosphate 1-kinase
1384545_at	---	1.38663	0.00399815	7.74735	1.8068	3.13674e-05	8.09314	---
1385365_at	Extl1	1.70296	0.00277553	4.60132	1.80643	0.00617992	4.82736	exostosin-like glycosyltransferase 1
1386012_at	---	0.902369	0.15149	9.6044	1.80631	0.00137322	10.1664	---
1386855_at	---	1.10036	0.358221	6.70782	1.80574	1.61297e-05	6.8001	---
1382785_at	Kif1a	1.11307	0.17289	7.80768	1.80559	0.000121299	8.00914	kinesin family member 1A
1373607_at	---	1.23467	0.0280586	9.55273	1.80305	2.70569e-05	9.65449	---
1397880_at	Lpgat1	1.1727	0.043545	6.08096	1.80195	5.79893e-06	6.39535	lysophosphatidylglycerol acyltransferase 1
1375979_at	---	0.838357	0.285928	9.47436	1.80111	0.00126683	10.6385	---
1372222_at	Rgp1	1.1568	0.0361247	9.15386	1.80105	0.00010627	9.30866	RGP1 retrograde golgi transport homolog (S. cerevisiae)
1382510_at	---	1.08193	0.301497	7.90589	1.80088	0.000229696	8.27662	---
1373671_at	Pet100	1.13125	0.154452	9.66578	1.80064	6.15246e-05	9.88486	PET100 homolog (S. cerevisiae)
1398343_at	Dnaja4	1.32873	0.00177437	9.45766	1.80063	6.11571e-06	9.73827	DnaJ (Hsp40) homolog, subfamily A, member 4
1386191_a_at	Lhfpl2	1.22162	0.115628	8.7886	1.80041	9.42919e-06	8.96961	lipoma HMGIC fusion partner-like 2
1387341_a_at	Mbp	1.25137	0.0052418	13.7332	1.8004	2.68107e-05	13.9756	myelin basic protein
1369409_at	Nab1	1.41333	0.0061671	7.58415	1.79858	3.11406e-05	7.46964	Ngfi-A binding protein 1
1383439_at	Npas2	1.68821	0.0180573	5.53721	1.79829	0.00801783	5.8674	neuronal PAS domain protein 2
1392536_at	---	1.16256	0.0428216	9.19037	1.79827	3.16401e-05	9.21135	---
1390786_at	Arhgef2	0.746053	0.0210678	9.37497	1.79813	0.000114163	9.88693	rho/rac guanine nucleotide exchange factor (GEF) 2
1370989_at	Ret	0.531408	0.000581471	6.08058	1.79788	0.19818	7.85626	ret proto-oncogene
1388041_s_at	Nfasc	1.25226	0.0244799	6.87025	1.79724	9.04829e-06	7.13407	neurofascin
1395343_at	Tm9sf3	1.33771	0.0550313	8.94285	1.79683	2.5422e-05	9.11724	transmembrane 9 superfamily member 3
1390232_at	RGD1311946	1.21228	0.024594	9.58238	1.79599	2.3729e-05	9.71434	similar to RIKEN cDNA 1810055G02
1369539_at	St3gal3	1.21311	0.0798474	6.91319	1.79577	9.53628e-05	6.92925	ST3 beta-galactoside alpha-2,3-sialyltransferase 3
1385158_at	Chmp1b	1.16844	0.0808788	9.65859	1.79471	2.90803e-05	9.69001	charged multivesicular body protein 1B
1398679_at	---	1.14584	0.103287	6.63189	1.79469	1.76923e-05	6.84604	---
1378457_at	Thrb	2.02708	6.97667e-05	8.03535	1.79458	0.0024559	7.89352	thyroid hormone receptor beta
1383044_at	---	1.15989	0.0407158	6.36742	1.79453	0.000299575	6.71717	---
1368104_at	Tspan2	1.21919	0.0201315	12.7259	1.79383	1.67245e-05	12.985	tetraspanin 2
1391390_at	---	1.41821	0.0312476	7.04248	1.7935	1.37494e-05	7.22499	---
1370304_at	Timm17a	1.26932	0.014455	10.9741	1.79314	4.88656e-06	11.1075	translocase of inner mitochondrial membrane 17 homolog A (yeast)
1383731_at	Tmem106b	1.0401	0.572964	9.59613	1.79272	1.73924e-05	10.0847	transmembrane protein 106B
1371004_at	Sort1	0.936631	0.419041	7.40827	1.79231	0.000270658	8.23278	sortilin 1
1382714_at	Kazn	1.34777	0.00588546	7.23704	1.79149	0.00078207	7.29932	kazrin, periplakin interacting protein
1390925_a_at	Igsf3	3.05634	2.81728e-06	8.95336	1.79138	0.0301345	8.52459	immunoglobulin superfamily, member 3
1368133_at	Mpdz	0.960835	0.640908	10.1839	1.7912	2.66706e-05	10.479	multiple PDZ domain protein
1368381_at	Crtac1	0.795644	0.0106538	6.55215	1.79064	0.0346199	6.97564	cartilage acidic protein 1
1393063_at	Eif5a2	0.927965	0.558276	9.07669	1.78987	0.000101982	9.3259	eukaryotic translation initiation factor 5A2
1385964_at	---	0.958444	0.577407	4.36495	1.78941	0.000430787	4.77548	---
1384202_at	Tesc	1.05296	0.506872	4.83518	1.78929	0.00254262	5.06202	tescalcin
1396195_at	Ankrd13a /// LOC364085	1.03772	0.678097	9.15202	1.7891	6.40458e-05	9.45073	ankyrin repeat domain 13a /// similar to ankyrin repeat domain 13
1368285_at	Shbg	1.3413	0.00438728	6.31404	1.78884	0.000178828	6.39797	sex hormone binding globulin
1395838_at	---	0.992184	0.937594	4.71868	1.7885	0.00194797	5.00574	---
1378539_at	---	1.07801	0.576252	5.84866	1.78757	0.000826961	5.95707	---
1396013_at	Letm1	1.53599	0.000445313	8.42191	1.78704	9.64409e-06	8.47553	leucine zipper-EF-hand containing transmembrane protein 1
1395601_at	Nudt12	0.870855	0.177505	7.37137	1.78604	0.000152544	7.80844	nudix (nucleoside diphosphate linked moiety X)-type motif 12
1384186_at	---	1.25562	0.0119847	8.00232	1.786	4.41029e-05	7.95158	---
1389372_at	RGD1308489	1.10271	0.252314	8.59137	1.78589	0.000405523	9.14138	similar to hypothetical protein
1374199_at	Dip2a	0.820131	0.032077	8.7404	1.78581	0.000781135	9.54634	DIP2 disco-interacting protein 2 homolog A (Drosophila)
1374404_at	Jun	1.01451	0.914081	7.32958	1.78499	0.00126421	8.08395	jun proto-oncogene
1367932_at	Hmgcs1	1.445	0.00072855	12.8392	1.78333	1.27978e-05	12.7998	3-hydroxy-3-methylglutaryl-CoA synthase 1 (soluble)
1393566_at	LOC690137	1.21485	0.0499076	6.85492	1.78281	3.76754e-06	6.99635	similar to transmembrane protein induced by tumor necrosis factor alpha
1372029_at	Plin3	0.905692	0.407352	4.28528	1.78273	0.00446247	4.59977	perilipin 3
1378592_at	Trim59	0.696525	0.00620095	9.23596	1.78253	0.00263561	9.78699	tripartite motif-containing 59
1380684_at	---	1.02961	0.80512	6.52239	1.78246	5.0799e-05	7.03059	---
1383934_at	---	1.10102	0.287093	8.53207	1.78232	0.00595801	8.69947	---
1384900_at	Mob3a	1.62477	0.00482013	7.70767	1.78231	3.08745e-05	7.34084	MOB kinase activator 3A
1368940_at	P2ry2	1.63916	0.0009077	5.14397	1.78185	0.000230053	5.26307	purinergic receptor P2Y, G-protein coupled, 2
1396225_at	---	1.03084	0.872365	4.66284	1.78171	7.24056e-05	5.03992	---
1388707_at	---	1.16532	0.0589698	8.75833	1.78113	8.53923e-06	9.01759	---
1389119_at	---	1.14061	0.196892	6.40824	1.7807	0.000109967	6.58174	---
1378152_at	---	1.18414	0.0351233	8.7421	1.7805	7.03358e-05	9.08697	---
1369414_at	Stxbp3	1.28357	0.0126245	10.9483	1.78047	3.43627e-05	11.0915	syntaxin binding protein 3
1391425_at	Nckipsd	1.41175	0.00492531	7.14438	1.78022	0.000193662	7.65305	NCK interacting protein with SH3 domain
1386181_at	---	1.40071	0.0258752	8.85747	1.77999	0.00147076	8.64489	---
1367897_at	Acadvl	1.26355	0.00279027	9.06519	1.7799	6.66263e-06	9.64252	acyl-CoA dehydrogenase, very long chain
1391906_at	Apitd1 /// Cort /// Kif1b /// LOC100360180	0.994528	0.956709	7.24215	1.77963	0.0001262	7.5645	apoptosis-inducing, TAF9-like domain 1 /// cortistatin /// kinesin family member 1B /// 6-phosphogluconate dehydrogenase, decarboxylating-like
1391689_at	Kdm5a	0.963868	0.606806	7.7783	1.77934	8.38662e-05	8.07613	lysine (K)-specific demethylase 5A
1377830_a_at	Fuom /// LOC100911225	1.66456	0.00139403	7.06247	1.7784	0.000113075	7.11521	fucose mutarotase /// fucose mutarotase-like
1384428_at	Tmem181	1.57237	0.000662969	8.81766	1.77779	0.000159067	8.64896	transmembrane protein 181
1396120_at	---	1.32803	0.00509189	5.63726	1.77729	0.000316768	5.86164	---
1369703_at	Epas1	1.23098	0.0154906	6.67243	1.7771	0.00128409	6.96685	endothelial PAS domain protein 1
1382100_at	Fam188a	1.23495	0.0206444	9.54298	1.7768	3.68237e-05	9.65227	family with sequence similarity 188, member A
1390486_at	Usp32	1.19099	0.0342886	6.85067	1.77668	0.000425104	6.95872	ubiquitin specific peptidase 32
1393347_at	Itgal	0.823551	0.358356	7.59856	1.77646	0.00302472	7.88044	integrin, alpha L
1389965_at	Tgoln2	1.06412	0.417597	9.78575	1.77566	1.08514e-05	10.3676	trans-golgi network protein 2
1379429_at	---	1.15806	0.0502647	9.95674	1.77545	9.35979e-06	10.3666	---
1389874_at	Zrsr1	1.24272	0.0177386	6.81056	1.77536	5.0306e-05	7.04907	zinc finger (CCCH type), RNA binding motif and serine/arginine rich 1
1372156_at	Tmem97	1.42111	0.00420314	10.3047	1.77534	7.89648e-05	10.064	transmembrane protein 97
1370078_at	Lin7b	1.8566	0.000642466	5.98529	1.77377	0.000637768	5.99121	lin-7 homolog b (C. elegans)
1387194_at	Adap1	1.07306	0.575495	7.36096	1.77346	5.39366e-05	7.93436	ArfGAP with dual PH domains 1
1395340_at	Slc30a9	1.59791	0.000255112	9.72167	1.77242	5.50626e-05	9.58141	solute carrier family 30 (zinc transporter), member 9
1391399_at	LOC100911671	1.10315	0.373009	4.36101	1.77241	0.0084617	5.13276	uncharacterized LOC100911671
1390778_at	---	1.42319	0.00191832	7.42039	1.77203	2.64546e-05	7.50248	---
1381290_at	---	1.01602	0.92982	5.17924	1.77137	0.0497771	5.25138	---
1389688_at	---	1.1532	0.173382	5.63122	1.77093	0.00987719	5.73966	---
1394948_at	---	0.846274	0.0468729	8.05168	1.77034	0.00149609	8.19642	---
1396024_at	Cyp3a23/3a1 /// Sptlc1	1.04851	0.640833	7.74138	1.76977	0.000671917	8.03213	cytochrome P450, family 3, subfamily a, polypeptide 23/polypeptide 1 /// serine palmitoyltransferase, long chain base subunit 1
1373083_at	Ppapdc2	1.13627	0.155344	8.10729	1.76943	3.25214e-05	8.14987	phosphatidic acid phosphatase type 2 domain containing 2
1369135_at	Syt11	1.02815	0.679011	7.81255	1.76939	9.81595e-05	8.25029	synaptotagmin XI
1369081_at	Neu1	1.03026	0.760789	8.09515	1.76926	0.000364839	8.40976	neuraminidase 1
1394430_at	---	1.02218	0.841738	7.62236	1.76897	0.000135539	7.99875	---
1398907_at	Ormdl2	1.22643	0.00713928	10.8504	1.76841	9.59354e-06	11.1602	ORM1-like 2 (S. cerevisiae)
1393705_at	---	1.02147	0.885175	5.44361	1.76784	4.36928e-05	5.57659	---
1394759_at	---	0.936175	0.529785	6.36828	1.76697	0.00104569	6.91358	---
1387630_at	Elovl5	1.68149	7.80314e-05	9.7725	1.76648	0.000383864	9.75763	ELOVL fatty acid elongase 5
1369998_at	Arf6	1.33547	0.00235262	9.61849	1.76633	1.40456e-05	9.62542	ADP-ribosylation factor 6
1384681_at	Frmd4b	1.28262	0.0630516	7.93047	1.76584	6.22684e-05	7.82856	FERM domain containing 4B
1389201_at	LOC100125364	1.27718	0.0195992	8.12034	1.76415	2.57637e-05	8.33695	hypothetical protein LOC100125364
1392883_at	Limch1	0.750369	0.00361434	6.08582	1.76396	0.000510765	6.72254	LIM and calponin homology domains 1
1375595_at	Arih1	1.13545	0.138443	8.14015	1.76374	3.78079e-05	8.20169	ariadne homolog, ubiquitin-conjugating enzyme E2 binding protein, 1 (Drosophila)
1388059_a_at	Slc11a2	1.20782	0.0276977	8.27889	1.76285	4.95371e-05	8.46479	solute carrier family 11 (proton-coupled divalent metal ion transporters), member 2
1380786_at	---	2.09035	0.003122	6.15347	1.76268	0.00345195	5.9421	---
1384925_at	LOC100912219	2.24965	2.81728e-06	9.03162	1.76245	6.57686e-05	8.71675	uncharacterized LOC100912219
1370928_at	Litaf	1.25311	0.00639669	11.3133	1.76094	0.000220241	11.5466	lipopolysaccharide-induced TNF factor
1387631_at	Hpgd	1.22803	0.0695948	4.80513	1.76067	0.00915309	5.24279	hydroxyprostaglandin dehydrogenase 15 (NAD)
1377933_at	Slc39a3	1.05978	0.451646	7.16822	1.7604	7.64761e-05	7.75233	solute carrier family 39 (zinc transporter), member 3
1367967_at	Lepre1	1.45792	0.000925735	8.45274	1.76019	5.32312e-06	8.41945	leucine proline-enriched proteoglycan (leprecan) 1
1395311_at	Icmt	1.16271	0.0266399	7.55575	1.75992	0.000155371	7.77792	isoprenylcysteine carboxyl methyltransferase
1396821_at	---	1.16208	0.0622629	6.64945	1.7591	2.23779e-05	6.96329	---
1388903_at	Dynlt3	1.41939	0.000554998	8.8531	1.75857	1.42006e-05	9.19776	dynein light chain Tctex-type 3
1389804_at	Relt	1.32138	0.0591849	8.97235	1.7585	4.24414e-05	9.04993	RELT tumor necrosis factor receptor
1371724_at	Rexo2	1.12641	0.0957985	10.5877	1.75821	1.1976e-05	11.0272	REX2, RNA exonuclease 2 homolog (S. cerevisiae)
1383128_at	Fam69a	1.03622	0.672832	7.25753	1.75819	0.00022484	7.51631	family with sequence similarity 69, member A
1397875_at	---	1.13828	0.146596	6.36138	1.7581	0.000592859	6.71654	---
1396327_at	Cyp2j10	0.911574	0.143729	3.7946	1.75794	0.027242	4.16182	cytochrome P450, family 2, subfamily j, polypeptide 10
1373119_at	Kctd3	1.22564	0.00816805	9.67338	1.75749	2.90554e-05	9.72177	potassium channel tetramerisation domain containing 3
1383077_at	Bsdc1	1.07484	0.289112	9.27776	1.75708	2.41798e-05	9.72874	BSD domain containing 1
1373792_at	Actr1b	1.12607	0.136828	10.4222	1.75531	4.2604e-05	10.744	ARP1 actin-related protein 1 homolog B, centractin beta (yeast)
1394894_at	---	1.26749	0.00248163	6.31192	1.75437	7.15765e-05	6.22156	---
1387898_at	Hspb6	1.25989	0.0409133	8.45478	1.75435	0.00498903	9.02534	heat shock protein, alpha-crystallin-related, B6
1388705_at	Selm	1.92666	0.000587744	8.57666	1.75293	0.0142076	8.303	selenoprotein M
1381937_at	---	1.0217	0.869085	5.83892	1.75275	0.000299639	6.12136	---
1389656_at	LOC679462	1.2364	0.0749013	9.5991	1.75266	0.00151318	9.66401	similar to Tetraspanin-15 (Tspan-15) (Transmembrane 4 superfamily member 15) (Tetraspan NET-7)
1386870_at	Glul	0.856261	0.0667256	11.5088	1.75205	0.000991895	12.6026	glutamate-ammonia ligase
1383061_at	---	0.903512	0.156504	8.46786	1.75177	5.2756e-05	8.94643	---
1387757_at	Lmbrd1	1.36409	0.00526181	9.60901	1.75139	0.00051636	9.93184	LMBR1 domain containing 1
1373431_at	Lrrc8d	1.83161	3.35337e-05	10.7891	1.75138	4.68282e-05	10.679	leucine rich repeat containing 8 family, member D
1383892_at	LOC100910745	2.75064	0.000611031	5.63789	1.75083	0.000735533	5.77362	FLYWCH family member 2-like
1375910_at	Cdc42ep3	0.913786	0.549782	7.80451	1.75064	0.0315458	8.14885	CDC42 effector protein (Rho GTPase binding) 3
1382519_at	Lnp	0.940996	0.779137	6.95111	1.75059	0.00111086	6.92935	limb and neural patterns
1386853_s_at	Stx5	1.21248	0.0286813	7.50551	1.74925	2.27912e-05	7.58641	syntaxin 5
1388639_at	Bcas3	1.06091	0.449787	8.52818	1.74889	0.000229687	9.03906	breast carcinoma amplified sequence 3
1368248_at	Cds1	1.55131	0.0013492	6.04195	1.74866	0.000743274	6.53529	CDP-diacylglycerol synthase 1
1386140_at	---	1.12672	0.370856	6.82798	1.74853	8.87119e-05	7.03331	---
1389926_at	Nlk	1.30132	0.00608946	6.06064	1.74788	0.000196737	6.06706	nemo like kinase
1368420_at	Cp	1.01019	0.971129	4.84981	1.74679	0.0233389	5.49348	ceruloplasmin (ferroxidase)
1374094_at	---	1.38982	0.00249515	9.67168	1.74648	9.77591e-05	9.6423	---
1393939_at	---	1.14656	0.0461356	3.81801	1.74637	0.00130357	4.16475	---
1369077_at	Asah1	1.34445	0.00374819	11.5843	1.74609	1.8228e-05	11.5909	N-acylsphingosine amidohydrolase (acid ceramidase) 1
1374436_at	Sbds	1.22454	0.00265075	10.6319	1.74538	2.74442e-05	11.0725	Shwachman-Bodian-Diamond syndrome
1388927_at	Ift27	0.889817	0.0905254	8.66649	1.74481	0.00176033	9.17183	intraflagellar transport 27 homolog (Chlamydomonas)
1390579_at	Tma16	1.28235	0.0123096	8.41801	1.74476	0.000907811	8.40198	translation machinery associated 16 homolog (S. cerevisiae)
1368554_at	Pnlip	1.47362	0.000944722	13.1541	1.74451	0.0050802	12.8942	pancreatic lipase
1395530_at	---	1.19478	0.145168	6.5506	1.74451	0.000152934	6.38357	---
1385098_at	---	1.91857	0.000974605	11.5118	1.74446	0.00074929	11.2578	---
1393374_at	---	1.14557	0.199207	4.2972	1.74379	0.00443422	4.5722	---
1378284_at	---	1.38361	0.00427338	7.51815	1.74378	0.000893439	7.50534	---
1393172_at	Nab1	1.31871	0.00635874	8.4615	1.74364	1.46609e-05	8.33506	Ngfi-A binding protein 1
1390125_at	Tm9sf1	1.20756	0.00571111	10.1552	1.74333	2.90803e-05	10.406	transmembrane 9 superfamily member 1
1378587_at	Ankrd40	1.21437	0.00772496	9.1501	1.74291	0.000141899	9.33732	ankyrin repeat domain 40
1387617_at	Tpm3	1.13622	0.404869	9.22291	1.7427	3.57988e-05	9.22604	tropomyosin 3
1380601_at	---	1.87531	0.000516126	7.22414	1.74266	8.55046e-05	7.03085	---
1380767_at	Gpr180	1.26032	0.197781	7.1713	1.74258	8.5011e-05	7.18949	G protein-coupled receptor 180
1392386_at	---	1.0194	0.845251	5.98904	1.74231	0.00293137	6.6139	---
1385308_at	Mogat1	1.47536	0.00102395	5.58685	1.74219	2.83698e-05	5.69523	monoacylglycerol O-acyltransferase 1
1373766_at	---	1.19184	0.0138864	8.43759	1.74219	0.000167521	8.78486	---
1392603_at	---	0.980765	0.76615	9.71691	1.74167	0.000333736	10.0762	---
1376292_at	---	1.13874	0.184115	4.41248	1.74125	7.27081e-05	4.84438	---
1384455_at	LOC100365921	1.1682	0.0950993	7.82901	1.74117	5.33017e-05	8.15733	rCG31672-like
1372925_at	Sirt3	1.20715	0.00413864	8.65297	1.74114	0.000134052	9.09538	sirtuin 3
1390233_at	Gli2	0.946169	0.746284	5.78351	1.74077	0.00181999	6.14407	GLI family zinc finger 2
1372846_at	Cyb561a3	0.923419	0.33347	6.32474	1.74065	0.000250711	6.71578	cytochrome b561 family, member A3
1391855_at	LOC690085	1.01208	0.915243	7.84821	1.74062	0.000976629	8.15201	similar to B-cell CLL/lymphoma 7A
1375684_at	Neu1	1.08821	0.451691	7.82342	1.74053	0.00056557	8.08555	neuraminidase 1
1383743_at	Lrrc16a	0.891651	0.282586	9.04122	1.74009	0.0494305	9.63724	leucine rich repeat containing 16A
1373215_at	Abr	1.85084	8.05489e-05	9.32553	1.73974	0.000128912	9.11987	active BCR-related
1372965_at	---	1.51086	0.0271424	4.83848	1.73864	0.000182004	4.7573	---
1399089_at	---	0.999651	0.998132	5.30019	1.73779	0.000266786	5.73638	---
1393859_at	---	1.02087	0.876047	5.53052	1.7377	0.000425104	5.70236	---
1383399_at	Sv2a	0.915752	0.34205	10.2144	1.73652	0.000328792	10.5157	synaptic vesicle glycoprotein 2a
1393627_at	Mgarp	1.12929	0.233063	4.41394	1.73641	0.00189475	4.49837	mitochondria-localized glutamic acid-rich protein
1383259_at	Mpp2	0.928406	0.169909	7.90408	1.73639	0.000134052	8.4	membrane protein, palmitoylated 2 (MAGUK p55 subfamily member 2)
1379026_at	Rhbdl3	0.899027	0.120454	8.02835	1.73517	0.000768756	8.95841	rhomboid, veinlet-like 3 (Drosophila)
1373139_at	---	0.976721	0.700215	8.34441	1.7341	0.00232423	8.55839	---
1382955_at	Gpr126	0.901747	0.540475	6.10628	1.73365	0.00118554	6.48685	G protein-coupled receptor 126
1383719_at	Map7	1.16227	0.319365	9.14379	1.73327	3.44349e-05	9.11057	microtubule-associated protein 7
1379223_x_at	LOC100911671	0.969013	0.790658	4.81809	1.73312	0.00522215	5.39562	uncharacterized LOC100911671
1372104_at	---	1.05713	0.426445	10.5767	1.73309	3.99652e-05	11.1466	---
1389487_at	Dnajb12	1.29572	0.0132051	7.56332	1.73146	1.13084e-05	7.58102	DnaJ (Hsp40) homolog, subfamily B, member 12
1369743_a_at	P2rx4	1.2202	0.0159922	7.53771	1.73097	0.0010232	7.84529	purinergic receptor P2X, ligand-gated ion channel 4
1391169_at	Tmem117	1.13774	0.30237	8.20799	1.73055	0.026784	8.42675	transmembrane protein 117
1372462_at	Acat2	1.50087	0.0028303	12.1172	1.73005	1.34185e-05	12.0048	acetyl-CoA acetyltransferase 2
1394833_at	Chn2	1.37342	0.0148197	12.0058	1.72981	0.000548985	11.8814	chimerin (chimaerin) 2
1376579_at	Lap3	1.06771	0.582143	8.72874	1.72948	0.000623922	8.96246	leucine aminopeptidase 3
1398108_at	Arhgdia	1.13749	0.195677	6.86169	1.72948	5.66188e-05	6.80074	Rho GDP dissociation inhibitor (GDI) alpha
1399102_at	Slc38a10	1.05399	0.38507	9.14465	1.72899	3.89215e-05	9.36669	solute carrier family 38, member 10
1385672_at	---	0.936583	0.386946	4.32752	1.72809	0.0116836	4.841	---
1379044_at	---	1.26399	0.0378754	6.56203	1.72795	0.000145301	6.79595	---
1383825_at	Rdx	1.14996	0.0871624	8.50536	1.72742	3.86848e-05	8.81986	radixin
1395571_at	Pcgf3	1.17531	0.0230625	7.73027	1.72657	0.000185688	7.59887	polycomb group ring finger 3
1388184_at	Icmt	1.16262	0.0276584	7.86558	1.72575	0.000154169	8.02622	isoprenylcysteine carboxyl methyltransferase
1370421_a_at	Cand2	0.653773	0.00130765	7.39195	1.72573	0.00133816	8.14616	cullin-associated and neddylation-dissociated 2 (putative)
1390555_at	Socs5	1.12609	0.143729	7.48543	1.72515	0.000224274	7.75853	suppressor of cytokine signaling 5
1372356_at	Usp54	0.565557	0.000134409	9.70016	1.72508	0.0122259	10.6744	ubiquitin specific peptidase 54
1382096_at	Cmtm5	1.36976	0.00148695	11.7506	1.72501	8.19271e-05	12.1404	CKLF-like MARVEL transmembrane domain containing 5
1372110_at	---	0.594931	0.00177297	8.1003	1.72491	0.00147262	9.44223	---
1376913_at	---	1.10661	0.122223	10.3251	1.72475	9.11157e-05	10.2057	---
1373324_at	Dusp14	1.04788	0.6972	7.97241	1.72399	2.61458e-05	8.54513	dual specificity phosphatase 14
1384165_at	---	0.980391	0.823718	3.739	1.72396	0.000283837	4.01456	---
1382121_at	Stim1	1.48538	0.000545474	7.53109	1.72389	0.000216656	7.61851	stromal interaction molecule 1
1368983_at	Hbegf	1.04471	0.649576	6.90852	1.72288	0.0111341	7.24049	heparin-binding EGF-like growth factor
1370168_at	Ywhaq	1.10634	0.136929	12.6184	1.7214	1.1976e-05	12.9821	tyrosine 3-monooxygenase/tryptophan 5-monooxygenase activation protein, theta polypeptide
1370955_at	Adam10	1.26597	0.0240943	4.97519	1.72117	0.000188577	5.18817	ADAM metallopeptidase domain 10
1373059_at	Ankrd13a /// LOC364085	0.971638	0.707421	10.5787	1.72107	4.68893e-05	10.8909	ankyrin repeat domain 13a /// similar to ankyrin repeat domain 13
1374764_at	Nop14	1.62083	0.00179421	8.79968	1.72057	0.000520183	8.83906	NOP14 nucleolar protein
1383982_at	Ctns	0.936835	0.424559	8.91677	1.72033	3.91537e-05	9.36636	cystinosin, lysosomal cystine transporter
1389443_at	---	1.16917	0.0504421	8.91858	1.72019	1.22765e-05	8.91857	---
1379829_at	Mycbp	1.17644	0.0822646	7.81288	1.72016	6.52314e-05	8.06789	c-myc binding protein
1388950_at	Col9a2 /// LOC100910741	1.35602	0.00472078	7.22601	1.71958	5.68833e-05	7.34177	collagen, type IX, alpha 2 /// collagen alpha-2(IX) chain-like
1381644_at	---	1.39645	0.0171758	4.97838	1.71884	0.0174664	5.37101	---
1371037_at	Pros1	1.43507	0.00187472	8.52932	1.71805	5.40019e-05	8.86269	protein S (alpha)
1379854_at	Abhd5	1.20923	0.103161	4.84124	1.71788	0.00049912	5.05795	abhydrolase domain containing 5
1386621_at	---	1.17425	0.073404	8.13334	1.71776	5.69779e-05	8.34258	---
1394737_at	RGD1311345	1.12109	0.0986285	8.83283	1.71773	1.04006e-05	9.06051	similar to CG9752-PA
1369152_at	Ppp3r1	1.36097	0.00458315	8.12133	1.71749	1.72851e-05	8.10872	protein phosphatase 3, regulatory subunit B, alpha
1383817_at	---	1.22991	0.0676696	3.59441	1.71741	8.28934e-05	3.87083	---
1376800_at	Chn2	1.29874	0.0262943	12.1979	1.71724	0.00064854	12.1207	chimerin (chimaerin) 2
1370214_at	Pvalb	1.06684	0.434513	5.78765	1.71708	0.00470945	6.01027	parvalbumin
1383089_at	Rab21	1.12074	0.281817	10.3349	1.71705	0.000173232	10.6248	RAB21, member RAS oncogene family
1384296_at	---	1.18026	0.137295	8.48261	1.71691	0.00155052	8.82571	---
1389230_at	---	0.725729	0.00171902	9.33835	1.7167	0.0010172	9.51425	---
1376784_at	---	0.765185	0.00509373	7.59154	1.71613	8.83628e-05	9.0605	---
1375342_at	Nfic	1.64737	0.000341393	7.94826	1.71524	0.000156421	8.00154	nuclear factor I/C
1394529_at	Eif4e	1.29382	0.0130859	6.06145	1.71476	0.00011408	6.3222	eukaryotic translation initiation factor 4E
1375346_at	RGD1563941	1.00185	0.98578	7.50387	1.71427	0.000716319	7.92379	similar to hypothetical protein FLJ20010
1388713_at	Thtpa	0.863062	0.0117576	11.194	1.71401	7.45686e-05	11.6625	thiamine triphosphatase
1370939_at	Acsl1	1.60215	0.00474068	10.3525	1.71331	0.000131124	10.0863	acyl-CoA synthetase long-chain family member 1
1382278_at	LOC100912446	1.61467	0.000163028	6.25397	1.71281	9.414e-05	6.50718	uncharacterized LOC100912446
1387485_a_at	Ppp2r2a	1.22431	0.0124784	11.4922	1.71223	1.4413e-05	11.6062	protein phosphatase 2, regulatory subunit B, alpha
1397596_at	Trim2	0.959282	0.567828	9.4236	1.7122	0.000876361	9.73387	tripartite motif-containing 2
1367703_at	Crygd	1.02647	0.804478	4.8392	1.7122	0.00854249	5.19099	crystallin, gamma D
1369642_at	Pafah1b2	1.22197	0.00816583	9.79805	1.71205	1.51732e-05	9.93829	platelet-activating factor acetylhydrolase 1b, catalytic subunit 2
1368189_at	Dhcr7	1.88714	0.00026906	11.9877	1.71163	3.21351e-05	11.8264	7-dehydrocholesterol reductase
1392674_at	---	1.46864	0.0255212	5.81697	1.71069	0.00108184	6.03401	---
1367790_at	Snd1	1.30739	0.00686929	10.7685	1.71053	1.50571e-05	10.9132	staphylococcal nuclease and tudor domain containing 1
1399023_at	Ric8a	1.03888	0.569898	9.07653	1.71027	0.000216656	9.52698	resistance to inhibitors of cholinesterase 8 homolog A (C. elegans)
1381817_at	---	1.18668	0.0871996	8.12027	1.71012	0.00213109	8.01964	---
1367903_at	Hmox2	1.09	0.21962	9.25419	1.71003	0.00018181	9.62185	heme oxygenase (decycling) 2
1394495_at	---	1.04812	0.754548	5.97343	1.70925	0.00080474	6.10327	---
1392474_at	Ulk2	1.09888	0.127235	9.97752	1.70896	0.000103136	10.2581	Unc-51 like kinase 2 (C. elegans)
1382321_at	Tmem161a	1.19681	0.0281307	8.7536	1.70879	1.20447e-05	8.99384	transmembrane protein 161A
1386279_at	---	1.39086	0.0173769	6.01913	1.70843	0.00012383	6.07049	---
1386583_at	Iars	1.19137	0.244374	6.59766	1.70839	8.54837e-05	6.59915	isoleucyl-tRNA synthetase
1391802_at	---	0.958883	0.660408	6.9903	1.70834	0.000514527	7.20789	---
1392437_at	Alg2	1.13636	0.156176	6.99546	1.7079	2.61181e-05	7.25736	ALG2, alpha-1,3/1,6-mannosyltransferase
1387755_s_at	Tgoln2	1.06591	0.441795	6.20425	1.70755	8.3752e-05	6.55341	trans-golgi network protein 2
1399113_at	Esyt2	1.11791	0.105815	8.79611	1.70718	4.53528e-05	8.91975	extended synaptotagmin-like protein 2
1376736_at	LOC100910632	1.09728	0.430196	6.96128	1.70682	0.00826459	7.22125	uncharacterized LOC100910632
1391639_at	---	1.14669	0.101365	8.19678	1.70652	6.05266e-05	8.45055	---
1375900_at	Tnfrsf9	1.48329	0.0346541	5.97175	1.70649	0.0312234	6.52153	tumor necrosis factor receptor superfamily, member 9
1374617_at	Dhrs7b	1.21429	0.00449217	9.40555	1.70559	2.88254e-05	9.62039	dehydrogenase/reductase (SDR family) member 7B
1370474_at	Thrb	1.99558	4.96542e-05	5.96721	1.70527	0.00680074	5.73404	thyroid hormone receptor beta
1376536_at	---	1.08403	0.422863	6.35132	1.70488	0.000124253	6.54008	---
1374213_at	Arfgef2	1.02042	0.868628	6.30872	1.70466	0.0004818	6.42985	ADP-ribosylation factor guanine nucleotide-exchange factor 2 (brefeldin A-inhibited)
1382584_at	LOC681371	1.21549	0.0967478	6.58607	1.70429	0.000303226	6.68781	hypothetical protein LOC681371
1392686_at	Nkd2	1.69658	0.00493971	6.71914	1.70426	0.0029708	6.48981	naked cuticle homolog 2 (Drosophila)
1390731_at	---	1.5661	0.00184225	11.6527	1.70371	0.00469778	11.3838	---
1376315_at	Edem2	1.2165	0.0244492	8.54511	1.70248	4.39221e-05	8.68202	ER degradation enhancer, mannosidase alpha-like 2
1375359_at	Gfra2	2.30197	9.92478e-05	6.18709	1.70235	0.00030413	6.0154	GDNF family receptor alpha 2
1376235_at	---	1.20882	0.106805	11.7023	1.70235	6.54757e-05	11.7562	---
1384930_at	Ccdc13	1.27385	0.0109765	7.47529	1.7023	6.48842e-05	7.86708	coiled-coil domain containing 13
1384818_at	Mylk	1.66845	0.0116379	4.38485	1.70166	0.0437784	4.85653	myosin light chain kinase
1399111_at	Cyb561d2	1.3278	0.00392034	9.62188	1.70043	4.35883e-05	9.63017	cytochrome b561 family, member D2
1381540_at	---	1.11133	0.213192	4.14254	1.69992	6.87692e-05	4.40807	---
1377924_at	---	0.946454	0.545266	6.94395	1.69978	0.000855672	7.2431	---
1383129_at	Wls	2.64186	4.17364e-05	8.29435	1.69952	0.000222531	8.52076	wntless homolog (Drosophila)
1381940_at	---	1.19764	0.272588	5.45343	1.69914	0.000363182	5.51206	---
1374767_at	Npepo	1.36377	0.0182805	7.18347	1.69817	0.000213474	6.95534	aminopeptidase O
1382329_at	---	1.27667	0.0553578	11.4488	1.69781	0.00340836	11.6136	---
1373861_at	Ndfip2	1.12916	0.371276	10.8089	1.69773	5.13948e-05	11.0867	Nedd4 family interacting protein 2
1372450_at	Cmc2	1.34224	0.0011637	9.39174	1.69733	2.01616e-05	9.46116	COX assembly mitochondrial protein 2
1391968_at	Pdxdc1	1.27279	0.0779747	4.99906	1.69727	0.000178216	5.14623	pyridoxal-dependent decarboxylase domain containing 1
1393932_at	Samd8	1.0501	0.488831	8.08906	1.69674	0.000513903	8.54952	sterile alpha motif domain containing 8
1388770_at	Ufm1	1.27579	0.015454	10.3429	1.69612	2.64028e-05	10.4641	ubiquitin-fold modifier 1
1394431_at	Cdadc1	1.01045	0.88736	8.11146	1.69602	0.000784582	8.45523	cytidine and dCMP deaminase domain containing 1
1389598_at	Cln6	1.01027	0.887357	8.29705	1.69594	0.00083172	8.90187	ceroid-lipofuscinosis, neuronal 6, late infantile, variant
1383721_at	Fzd8 /// LOC100909849	1.175	0.0513208	7.56506	1.69586	0.00805779	7.58868	frizzled family receptor 8 /// frizzled-8-like
1392629_a_at	Zcrb1	1.1385	0.142373	9.75517	1.69532	0.000476185	10.0113	zinc finger CCHC-type and RNA binding motif 1
1383212_at	---	0.785292	0.0261659	8.62349	1.69469	0.000599402	9.23015	---
1390128_at	Chmp1b	1.20881	0.0150874	9.65158	1.69447	2.25206e-05	9.82258	charged multivesicular body protein 1B
1386466_at	---	0.932707	0.505553	3.19988	1.69446	0.0050497	3.41747	---
1372206_at	Tmem55b	1.32786	0.0073767	10.0671	1.69417	0.000116421	10.2122	transmembrane protein 55B
1378572_at	Tollip	1.07998	0.423496	7.31059	1.69386	5.85319e-05	7.54805	toll interacting protein
1384478_at	Mllt3	1.47299	0.000187021	7.9284	1.69323	0.000557651	7.77485	myeloid/lymphoid or mixed-lineage leukemia (trithorax homolog, Drosophila); translocated to, 3
1372237_at	---	0.981344	0.802995	9.57791	1.69259	0.000211086	10.0237	---
1394871_at	---	1.2083	0.0179985	8.77067	1.69249	2.6812e-05	9.23367	---
1390832_at	Tmcc3	0.987149	0.945784	10.7628	1.6922	0.000778327	10.8613	transmembrane and coiled-coil domain family 3
1379015_at	Foxj2	0.998774	0.987607	6.76019	1.69202	0.000103574	7.11708	forkhead box J2
1375629_at	Lamp1	1.01099	0.956957	7.45451	1.69174	0.00339993	7.95257	lysosomal-associated membrane protein 1
1379647_at	Gramd1c	1.44284	0.000433777	6.57243	1.69174	4.37138e-05	6.65072	GRAM domain containing 1C
1392964_at	---	1.21236	0.030175	8.62095	1.6917	1.48901e-05	8.65652	---
1381881_at	Panx1	1.01919	0.894205	5.91788	1.69119	0.00198116	5.90967	Pannexin 1
1382271_at	Rps6ka5	1.81847	0.000637704	9.23327	1.69103	0.00020897	9.20441	ribosomal protein S6 kinase, polypeptide 5
1398892_at	Npc2	1.16914	0.0280606	11.6534	1.69098	0.00101826	12.175	Niemann-Pick disease, type C2
1382858_at	Gpr180	1.21197	0.0908971	8.76174	1.69083	0.000419976	8.64884	G protein-coupled receptor 180
1373831_at	LOC619574	1.14293	0.0450553	8.12541	1.69018	1.21679e-05	8.34356	hypothetical protein LOC619574
1367901_at	Gusb	0.952687	0.42868	9.0186	1.68997	0.000173901	9.28725	glucuronidase, beta
1384341_at	Faah /// LOC100911581	1.1494	0.122108	6.69093	1.68934	0.000789645	6.82888	fatty acid amide hydrolase /// fatty-acid amide hydrolase 1-like
1372655_at	---	1.06511	0.392276	7.28888	1.68934	0.00673996	7.50118	---
1384376_at	Dnajb14	1.1328	0.109562	7.31091	1.68891	8.58925e-06	7.59714	DnaJ (Hsp40) homolog, subfamily B, member 14
1396651_at	LOC100912162	1.50665	0.0112978	9.0792	1.68889	0.0305841	9.03021	uncharacterized LOC100912162
1370766_at	Snap29	1.52285	0.00513151	5.82099	1.68815	0.00158363	5.85226	synaptosomal-associated protein 29
1380838_at	---	1.03477	0.585264	5.16885	1.68787	0.000245315	5.40927	---
1373109_at	---	1.01167	0.884183	8.07744	1.68752	0.00280532	8.22817	---
1371775_at	LOC100912409	0.985349	0.87002	10.6118	1.68752	0.00045148	11.1547	short/branched chain specific acyl-CoA dehydrogenase, mitochondrial-like
1393236_at	Riok3	1.30842	0.00381371	10.9143	1.68556	2.27198e-05	10.95	RIO kinase 3
1372010_at	Mapkapk5	1.2077	0.013336	9.1302	1.6849	1.42505e-05	9.30161	mitogen-activated protein kinase-activated protein kinase 5
1381903_at	Fbxo33	1.06564	0.402626	9.43001	1.68468	0.000290006	9.59074	F-box protein 33
1370286_at	Slc38a2	0.979298	0.855781	10.8215	1.68418	0.000484326	11.043	solute carrier family 38, member 2
1385705_at	Pcbp3	0.986911	0.903387	6.28401	1.68395	0.00692643	6.75362	poly(rC) binding protein 3
1389219_at	---	0.907554	0.25432	7.00996	1.68394	0.000380936	7.38211	---
1390235_at	---	1.30487	0.0301173	11.3303	1.68389	4.94066e-05	11.3026	---
1382614_at	Zfyve16	1.46946	0.000874072	6.56207	1.68362	0.000278086	6.74597	zinc finger, FYVE domain containing 16
1369680_at	Slc2a13	1.21093	0.0726585	4.98762	1.68295	0.00270776	5.29509	solute carrier family 2 (facilitated glucose transporter), member 13
1392522_at	Nus1	1.22596	0.00855703	8.77316	1.68228	8.19604e-05	8.76626	nuclear undecaprenyl pyrophosphate synthase 1 homolog (S. cerevisiae)
1370413_at	Nr2c1	1.11201	0.130861	7.55152	1.68133	7.94722e-06	7.68517	nuclear receptor subfamily 2, group C, member 1
1382303_at	Phactr1	1.34319	0.00415444	8.5508	1.68114	0.0023785	8.50697	phosphatase and actin regulator 1
1382499_at	---	0.963234	0.78701	9.31563	1.68067	8.39302e-06	9.44309	---
1392507_at	---	1.02806	0.72447	8.9202	1.68057	2.60819e-05	9.13005	---
1392862_at	---	1.4086	0.018078	8.70904	1.67973	0.0489521	8.60181	---
1374475_at	Abhd1	1.80591	0.000807703	7.9493	1.67953	0.00195466	8.25928	abhydrolase domain containing 1
1379471_at	Uba6	1.08363	0.280073	8.62261	1.6792	0.000117878	8.81332	ubiquitin-like modifier activating enzyme 6
1371173_a_at	Cast	1.14276	0.161366	4.43266	1.67885	0.000616674	4.59666	calpastatin
1398411_at	---	0.862799	0.309772	6.07857	1.67823	0.00740967	6.83173	---
1393396_at	Sft2d3	1.21394	0.117756	7.58092	1.67815	8.71846e-05	7.59806	SFT2 domain containing 3
1369982_at	Ap2a2	0.924361	0.13925	9.90305	1.67803	9.79722e-05	10.2685	adaptor-related protein complex 2, alpha 2 subunit
1379572_at	Mab21l1	1.09279	0.293347	3.4434	1.6759	4.538e-05	3.70987	mab-21-like 1 (C. elegans)
1377992_at	Dusp7	1.61165	0.00361669	10.8282	1.67585	1.77856e-05	10.795	dual specificity phosphatase 7
1375174_at	Dpy19l1	1.26692	0.00387011	7.52642	1.67576	0.00246507	7.64198	dpy-19-like 1 (C. elegans)
1388492_at	Tnip1	1.10022	0.142471	8.49631	1.67551	0.000105714	8.78048	TNFAIP3 interacting protein 1
1382726_at	Nkd1	0.926625	0.425925	4.93071	1.67494	0.022734	5.44838	naked cuticle homolog 1 (Drosophila)
1386889_at	Scd	1.52649	0.000112834	11.7861	1.67407	0.00315717	11.6806	stearoyl-CoA desaturase (delta-9-desaturase)
1373501_at	---	1.30088	0.00341333	10.4792	1.67401	1.95078e-05	10.5145	---
1376553_at	Nthl1	1.08777	0.221447	7.80132	1.67387	0.000340754	8.1488	nth (endonuclease III)-like 1 (E.coli)
1368859_at	Ppm1a	1.14571	0.0765068	9.1286	1.6737	2.40563e-05	9.28711	protein phosphatase, Mg2+/Mn2+ dependent, 1A
1372607_at	Nubp2	1.24516	0.00515664	10.4279	1.67338	1.08514e-05	10.6411	nucleotide binding protein 2
1382938_at	---	1.25688	0.0810149	7.82603	1.67268	0.000730864	7.89924	---
1387805_at	Bnip3	1.25771	0.00485474	10.7541	1.67262	4.295e-05	10.945	BCL2/adenovirus E1B interacting protein 3
1370226_at	Cstb	0.835158	0.0429683	10.841	1.67187	4.47621e-05	11.5768	cystatin B (stefin B)
1399030_at	Wdr45	0.947008	0.393795	8.23194	1.67175	0.000551284	8.84483	WD repeat domain 45
1373908_at	---	2.50027	3.86974e-06	6.12067	1.67155	0.0529674	5.9796	---
1395327_at	---	1.13667	0.0243006	9.46135	1.67151	0.000642189	10.1305	---
1395578_at	---	1.28587	0.00567936	7.38182	1.67105	8.19271e-05	7.70806	---
1390805_at	Ccdc167	0.947919	0.629649	8.22983	1.67063	0.000401626	8.48208	coiled-coil domain containing 167
1378943_at	---	1.36172	0.000727707	5.78744	1.66999	0.000115546	5.84755	---
1367879_at	Cdk5rap3	1.17572	0.0334953	8.33774	1.66949	3.85788e-05	8.52111	CDK5 regulatory subunit associated protein 3
1393587_a_at	Fam188a	1.24473	0.0237794	10.1785	1.66856	5.93929e-05	10.2847	family with sequence similarity 188, member A
1384875_at	---	1.24958	0.00735374	8.6101	1.66855	0.000142614	8.55382	---
1382168_at	Elavl3	1.27709	0.0288381	9.82695	1.66807	0.000249394	10.0806	ELAV (embryonic lethal, abnormal vision, Drosophila)-like 3 (Hu antigen C)
1399039_at	Dnajb2	0.890599	0.308257	10.1681	1.66792	0.000189563	10.8528	DnaJ (Hsp40) homolog, subfamily B, member 2
1385953_at	Mllt3	1.44021	0.000464263	9.30779	1.66732	0.000668244	9.13303	myeloid/lymphoid or mixed-lineage leukemia (trithorax homolog, Drosophila); translocated to, 3
1387874_at	Dbp	2.70214	4.73196e-06	8.40469	1.66678	4.8913e-05	8.63669	D site of albumin promoter (albumin D-box) binding protein
1372933_at	Sirt7	1.35805	0.00715752	9.23681	1.66672	1.46573e-05	9.33012	sirtuin 7
1372601_at	Atf5	1.38559	0.000873027	8.86768	1.66668	0.000233853	9.71935	activating transcription factor 5
1373447_at	Hn1l	1.0856	0.433804	9.91102	1.66668	0.000268259	9.95269	hematological and neurological expressed 1-like
1395615_at	---	1.03009	0.734874	5.36883	1.66651	0.00115465	5.57366	---
1382797_at	Rint1	1.22268	0.0079174	7.11346	1.6665	3.98868e-05	7.15457	RAD50 interactor 1
1370260_at	Add3	2.24309	0.000467768	8.13242	1.66642	0.0132003	8.68085	adducin 3 (gamma)
1372065_at	Art3	2.86663	0.00171902	7.73551	1.66595	0.0447601	7.46576	ADP-ribosyltransferase 3
1375948_at	Alkbh5	1.09349	0.152631	8.39127	1.66566	0.000487145	8.66848	alkB, alkylation repair homolog 5 (E. coli)
1390989_at	Mospd2	1.29466	0.00142013	9.8557	1.6654	3.79922e-05	10.1822	motile sperm domain containing 2
1393244_at	---	1.13093	0.104599	9.32374	1.66539	2.23465e-05	9.4396	---
1382343_at	---	1.08287	0.297592	7.11798	1.6652	4.54205e-05	7.34576	---
1387998_at	Exoc8	1.14613	0.128887	6.29577	1.6649	3.11025e-05	6.54742	exocyst complex component 8
1375035_at	---	1.35494	0.00916546	9.36678	1.66476	4.41303e-05	9.42803	---
1370817_at	Sec11c	1.04669	0.612839	11.2488	1.66454	0.0360733	11.5505	SEC11 homolog C (S. cerevisiae)
1379335_at	Paip1	1.00746	0.928482	7.95375	1.6643	3.88049e-05	8.21594	poly(A) binding protein interacting protein 1
1380938_at	Dstyk	1.21583	0.0677636	9.92646	1.6642	8.22481e-05	10.0601	dual serine/threonine and tyrosine protein kinase
1379839_at	---	1.10057	0.224965	8.09309	1.66413	6.67158e-05	8.18964	---
1367848_at	Dctn1	0.900976	0.110487	10.0662	1.66374	0.00273862	10.4154	dynactin 1
1398942_at	LOC100125365	1.78534	2.93075e-05	8.04255	1.66368	3.12746e-05	8.02267	uncharacterized LOC100125365
1379220_at	---	1.04118	0.561679	7.67108	1.663	0.000203303	7.89422	---
1384220_at	Tbcc	1.29565	0.00409859	8.81158	1.66287	5.98367e-05	8.85196	tubulin folding cofactor C
1374765_at	---	1.93825	0.000108851	8.70014	1.66196	7.62454e-06	8.66731	---
1387091_at	Padi2	1.61212	0.00169863	9.25404	1.66136	3.4692e-05	8.94505	peptidyl arginine deiminase, type II
1381384_at	---	1.12652	0.232596	4.42319	1.66086	0.0068637	4.71794	---
1374121_at	---	1.31037	0.000634537	9.6108	1.66073	0.0354138	9.4161	---
1387355_at	Acan	1.87421	8.98558e-05	7.61158	1.6604	0.039407	7.70443	aggrecan
1373226_at	Tor4a	1.36973	0.0181796	5.98859	1.6602	0.00642117	5.69215	torsin family 4, member A
1379439_at	Zbtb44	0.909323	0.100025	6.08407	1.6595	3.14051e-05	6.42828	zinc finger and BTB domain containing 44
1385931_at	Hook3	0.973261	0.880742	5.30297	1.65943	0.0014006	5.31093	hook homolog 3 (Drosophila)
1373046_at	Dazap1	1.01854	0.852788	9.30637	1.65936	0.000347475	9.57175	DAZ associated protein 1
1395039_at	---	1.12764	0.0805143	5.91605	1.65935	0.00631803	6.0437	---
1384044_at	Sgcb	1.46593	0.000183106	8.78202	1.65926	5.07679e-05	8.94022	sarcoglycan, beta (dystrophin-associated glycoprotein)
1387345_at	Psme4	1.13699	0.0611438	9.08271	1.65908	4.35139e-05	9.18194	proteasome (prosome, macropain) activator subunit 4
1397516_at	Alg2	1.18721	0.0357998	7.55551	1.65872	4.69358e-05	7.78941	ALG2, alpha-1,3/1,6-mannosyltransferase
1373896_at	---	2.31472	0.000191909	8.80894	1.65845	0.00010326	8.4075	---
1388615_at	Rap1a	1.08527	0.238667	11.6349	1.65842	3.54199e-05	11.8906	RAP1A, member of RAS oncogene family
1374319_at	---	1.38632	0.00132022	6.05629	1.65704	2.74442e-05	6.1855	---
1395535_at	Fam98a	1.46319	0.00863184	7.69042	1.65703	0.000156185	7.57465	family with sequence similarity 98, member A
1389152_at	Zfyve27	0.929865	0.464841	8.22544	1.65613	0.000628152	8.49186	zinc finger, FYVE domain containing 27
1395736_at	Dstyk	1.0673	0.5194	8.63586	1.655	0.00108771	8.76523	dual serine/threonine and tyrosine protein kinase
1388613_at	Isca1	1.16525	0.0536459	9.70924	1.65435	0.000647805	9.97754	iron-sulfur cluster assembly 1 homolog (S. cerevisiae)
1368072_at	Btg3	1.35154	0.000407134	9.19514	1.6542	0.00133182	9.09208	BTG family, member 3
1373959_at	Ppp2r1b	1.27674	0.0181605	11.4806	1.65408	0.00525121	11.4652	protein phosphatase 2, regulatory subunit A, beta
1378895_at	Ccdc155	0.991306	0.947069	7.50155	1.65378	0.000163471	7.74819	coiled-coil domain containing 155
1370849_at	Hapln2	1.14961	0.179752	5.29231	1.65378	0.00577546	5.85049	hyaluronan and proteoglycan link protein 2
1393050_at	Rap2c	1.08312	0.525876	10.0577	1.65316	0.0168433	10.1788	RAP2C, member of RAS oncogene family
1370180_at	Nudt4	1.09256	0.241522	11.2909	1.65314	0.000446514	11.6981	nudix (nucleoside diphosphate linked moiety X)-type motif 4
1387155_at	Pcsk2	0.956152	0.646406	5.21314	1.65313	0.00894745	5.54813	proprotein convertase subtilisin/kexin type 2
1379696_at	---	1.44511	0.0258964	4.27439	1.65267	0.0047259	4.2734	---
1378878_at	RGD1306811	0.852867	0.0679118	9.03388	1.6516	0.000632783	10.1505	similar to hypothetical protein FLJ25530
1369235_at	Unc5b	1.11331	0.0899487	4.94422	1.65152	0.000438938	5.30378	unc-5 homolog B (C. elegans)
1383489_at	Il6st	1.3829	0.0233056	7.53658	1.65049	4.34962e-05	7.99368	interleukin 6 signal transducer
1378805_at	---	1.00857	0.944619	4.8369	1.6503	0.0361207	5.11692	---
1383455_at	Eprs	1.31295	0.00106138	8.96601	1.65019	0.00209588	9.08319	glutamyl-prolyl-tRNA synthetase
1396317_at	Ccpg1	0.962425	0.649136	7.30284	1.64928	0.000281481	8.10923	cell cycle progression 1
1370194_at	Snap23	1.49843	0.0024797	9.60627	1.64891	5.56755e-05	9.47199	synaptosomal-associated protein 23
1388708_at	Dda1 /// LOC682635	1.18509	0.0527319	10.0718	1.64884	2.14972e-05	10.1514	DET1 and DDB1 associated 1 /// similar to CG31855-PA
1391410_at	---	1.30657	0.00130765	11.2474	1.64838	0.000433261	11.4151	---
1393854_at	---	1.03557	0.778937	6.7591	1.64822	0.000415935	6.84953	---
1368662_at	Rnf39	1.13486	0.308456	5.22899	1.64703	0.00028274	5.35489	ring finger protein 39
1382420_at	Tmem87b	1.26106	0.00541002	8.01008	1.64689	8.46834e-05	7.97306	transmembrane protein 87B
1379176_at	---	1.00533	0.947173	4.55798	1.64683	0.000193413	4.81597	---
1374568_at	RGD1309492	1.02985	0.701044	9.00203	1.6464	3.51172e-05	9.41143	similar to mKIAA1737 protein
1390396_at	Eif4e3	1.11613	0.435081	7.14548	1.64608	0.0126758	7.02465	eukaryotic translation initiation factor 4E family member 3
1397946_at	Sec14l1	1.2319	0.0157536	6.34035	1.64588	0.00112472	6.71183	SEC14-like 1 (S. cerevisiae)
1390940_at	Zeb2	1.04314	0.719188	6.03934	1.64534	0.000750195	6.09422	zinc finger E-box binding homeobox 2
1382201_at	Unc5c	1.01814	0.815719	8.78122	1.64518	0.00287415	9.06264	unc-5 homolog C (C. elegans)
1374547_at	Serf2	1.04982	0.450582	8.98779	1.64502	1.6303e-05	9.3783	small EDRK-rich factor 2
1369272_at	Adora3 /// LOC100911796	1.12052	0.292718	3.60924	1.64499	0.00121958	3.85052	adenosine A3 receptor /// adenosine receptor A3-like
1373922_at	---	1.24228	0.0104657	8.46109	1.64405	0.00674516	8.81944	---
1389416_at	RGD1560398	1.17225	0.0155506	8.92223	1.64371	0.000138712	9.26036	RGD1560398
1375105_at	Aven	1.21437	0.0126305	4.8011	1.64367	6.49404e-05	4.8202	apoptosis, caspase activation inhibitor
1393923_at	Cyth1	0.876004	0.128538	7.88903	1.64304	0.000124657	8.3218	cytohesin 1
1393955_at	Wdr44	0.9395	0.460992	8.00413	1.64248	0.000215504	8.21435	WD repeat domain 44
1374302_at	Opn4	0.95231	0.506732	3.92742	1.64247	4.92545e-05	4.1912	opsin 4
1374692_at	Snx14	1.117	0.151203	8.62389	1.6421	7.71233e-05	8.88646	sorting nexin 14
1370994_at	Hip1r	1.48352	0.00485474	10.0089	1.64163	2.14566e-05	9.77153	huntingtin interacting protein 1 related
1376382_at	B3gnt2	1.32611	0.0152507	4.38858	1.64156	0.0034984	4.44262	UDP-GlcNAc:betaGal beta-1,3-N-acetylglucosaminyltransferase 2
1367499_at	Slc35c1	1.24593	0.00612239	8.96754	1.64125	1.07254e-05	8.97227	solute carrier family 35, member C1
1384149_at	Gpatch11	0.98836	0.865091	8.25143	1.6412	1.68097e-05	8.44906	G patch domain containing 11
1393762_at	Pcaf	1.29265	0.0322521	6.3821	1.63958	0.00018192	6.5763	p300/CBP-associated factor
1383705_at	Smim15	1.19212	0.0232251	8.91154	1.63925	3.1011e-05	9.11749	small integral membrane protein 15
1373996_at	Gtlf3b	0.84303	0.0401527	9.55708	1.63917	0.000615663	10.0849	gene trap locus F3b
1382307_at	Ppp1r12a	1.086	0.384372	8.20382	1.63848	0.000184619	8.22495	protein phosphatase 1, regulatory subunit 12A
1371358_at	RGD1560015 /// Tecr	1.18192	0.0369362	12.5432	1.63794	5.45212e-05	12.5844	similar to glycoprotein, synaptic 2 /// trans-2,3-enoyl-CoA reductase
1394464_at	LOC100912259 /// LOC100912450 /// LOC100912527 /// LOC100912609 /// RGD1560652 /// Smco3	1.10293	0.181948	5.0254	1.63746	0.00284962	5.64699	uncharacterized LOC100912259 /// uncharacterized LOC100912450 /// uncharacterized LOC100912527 /// uncharacterized LOC100912609 /// RGD1560652 /// single-pass membrane protein with coiled-coil domains 3
1373852_at	Srd5a3	1.3184	0.00208163	8.81644	1.63733	5.22404e-05	8.73253	steroid 5 alpha-reductase 3
1384445_at	Ccdc163	1.30206	0.00564138	7.9605	1.63721	0.000278662	7.86104	coiled-coil domain containing 163
1373578_at	Trim2	0.890112	0.0698536	11.2614	1.63675	0.000175919	11.5923	tripartite motif-containing 2
1391549_at	Dcun1d4	1.7862	1.56206e-05	8.44885	1.63661	1.30138e-05	8.5582	DCN1, defective in cullin neddylation 1, domain containing 4 (S. cerevisiae)
1393409_at	Stxbp6	0.871837	0.11779	6.86107	1.63656	0.00610282	7.41761	syntaxin binding protein 6 (amisyn)
1397411_at	Fgd2	1.04619	0.696426	5.98286	1.63656	0.00195931	6.09438	FYVE, RhoGEF and PH domain containing 2
1374300_at	Entpd4	1.17884	0.0162965	9.0236	1.63637	0.000173399	9.15045	ectonucleoside triphosphate diphosphohydrolase 4
1386918_a_at	Sigmar1	1.3157	0.0212252	9.7708	1.63619	3.4692e-05	9.73538	sigma non-opioid intracellular receptor 1
1398300_at	Atp1b3	1.0217	0.804522	11.2597	1.63612	0.000969506	11.7607	ATPase, Na+/K+ transporting, beta 3 polypeptide
1393961_at	---	1.27622	0.00664565	8.05333	1.63606	0.000129315	8.32164	---
1379677_at	Tnfsf13	1.74476	0.00566265	5.93718	1.636	0.0256447	6.38943	tumor necrosis factor (ligand) superfamily, member 13
1389396_at	---	1.77111	8.50946e-05	7.48897	1.63582	0.000161055	7.26401	---
1370237_at	Hadh	1.63828	0.000206131	10.4408	1.63559	0.000784997	10.6989	hydroxyacyl-CoA dehydrogenase
1390592_at	Zfp106	0.970699	0.722408	6.87874	1.63496	8.46834e-05	7.17134	zinc finger protein 106
1382552_at	Dip2c	1.03414	0.652585	6.62205	1.63449	0.00312873	6.7973	DIP2 disco-interacting protein 2 homolog C (Drosophila)
1397044_at	---	3.28699	4.84695e-05	6.74779	1.63284	0.00231263	6.0265	---
1387294_at	Sh3bp5	0.658507	0.000571147	7.31053	1.6325	0.000858879	7.62919	SH3-domain binding protein 5 (BTK-associated)
1368208_at	Nat8b	1.0215	0.776828	6.24266	1.63226	0.000466759	6.91942	N-acetyltransferase 8B
1390501_at	---	1.13106	0.123927	9.65534	1.63207	1.46573e-05	9.71278	---
1369641_at	Pafah1b2	1.1604	0.118267	9.87913	1.63203	2.22799e-05	10.0049	platelet-activating factor acetylhydrolase 1b, catalytic subunit 2
1377067_at	---	1.48732	0.00622929	6.31211	1.63171	0.000883352	6.32218	---
1394986_at	Fam120b	0.991224	0.915413	6.92401	1.63153	0.000905826	7.16564	family with sequence similarity 120B
1384975_at	Ermp1	1.20075	0.0606368	7.46797	1.63088	0.000132934	7.81611	endoplasmic reticulum metallopeptidase 1
1395090_at	Astn2	1.699	0.00094645	5.44238	1.63011	0.000456444	5.35267	astrotactin 2
1373485_at	---	1.96298	0.0017898	9.78385	1.63009	0.165714	9.21436	---
1372006_at	---	1.39031	0.000990925	5.36914	1.62999	0.00138886	5.51146	---
1371943_at	Stk40	1.03407	0.74915	8.97275	1.62937	5.93559e-05	9.16459	serine/threonine kinase 40
1385498_at	Rhbdd1	1.19941	0.0527721	4.50862	1.62916	0.000128229	4.68499	rhomboid domain containing 1
1368488_at	Nfil3	1.09498	0.188629	8.0498	1.62898	0.0187771	8.34836	nuclear factor, interleukin 3 regulated
1390977_at	St7l	1.08584	0.222228	9.40832	1.62816	0.000302832	9.72945	suppression of tumorigenicity 7-like
1372621_at	Eva1b	1.35213	0.045514	5.87581	1.62775	0.000953901	6.04813	eva-1 homolog B
1383577_at	---	1.26131	0.0960404	6.59245	1.62666	5.1435e-05	6.49021	---
1393657_at	Prcp	0.750374	0.0130264	6.575	1.62626	0.00436736	7.31104	prolylcarboxypeptidase (angiotensinase C)
1388038_at	Atrn	0.967271	0.646406	9.26794	1.62618	3.19798e-05	9.44751	attractin
1378479_at	Cln3	0.933239	0.491802	7.37531	1.6257	0.000759486	7.92323	ceroid-lipofuscinosis, neuronal 3
1393562_at	Ap3m1	1.09044	0.272562	9.37727	1.62549	2.14566e-05	9.40767	adaptor-related protein complex 3, mu 1 subunit
1383744_at	---	1.67179	0.000251026	8.15613	1.62525	0.000455226	8.31093	---
1391814_at	---	0.909612	0.241798	5.61694	1.62487	0.0024744	5.81976	---
1383229_at	Abca7	1.27749	0.00406993	7.81661	1.62453	3.65615e-05	7.58284	ATP-binding cassette, subfamily A (ABC1), member 7
1370072_at	Mme	1.02904	0.718784	3.27056	1.62385	0.0189823	3.54147	membrane metallo-endopeptidase
1395532_at	---	1.09003	0.2697	9.94016	1.62376	0.000760732	10.3452	---
1370195_at	Snap23	1.56323	0.00249515	9.75796	1.6237	0.000333245	9.56366	synaptosomal-associated protein 23
1368256_at	Serpini1	1.62479	0.0072479	8.03072	1.62355	0.0584668	8.02492	serpin peptidase inhibitor, clade I (neuroserpin), member 1
1395941_at	Kctd3	1.35026	0.0141032	4.6192	1.62308	0.0018955	4.66912	potassium channel tetramerisation domain containing 3
1372223_at	---	0.94102	0.512993	10.2668	1.62283	0.000187206	10.7899	---
1375173_at	Plbd2	1.26344	0.00676875	9.44609	1.62266	1.34943e-05	9.67364	phospholipase B domain containing 2
1370539_at	Rab8b	1.03765	0.701148	7.59258	1.62264	0.00238722	7.74866	RAB8B, member RAS oncogene family
1390503_at	---	1.09669	0.276344	6.39442	1.62228	0.000194898	6.73812	---
1368419_at	Cp	1.04398	0.721986	7.01004	1.62209	0.000606817	7.71367	ceruloplasmin (ferroxidase)
1376020_at	Dph2	1.04149	0.570621	8.09299	1.62195	0.000163841	8.29934	DPH2 homolog (S. cerevisiae)
1377611_at	---	1.13901	0.0324252	8.97145	1.62145	1.69915e-05	9.11189	---
1376733_at	Igsf11	1.23352	0.00846775	10.3447	1.62069	0.006623	10.9558	immunoglobulin superfamily, member 11
1384122_at	---	0.956392	0.601597	8.30836	1.62067	0.00138661	8.50586	---
1388786_at	---	1.177	0.204744	5.54224	1.62058	0.00930945	6.15625	---
1392909_at	---	1.1133	0.101841	8.59666	1.62049	0.002028	9.17978	---
1384524_at	---	1.10663	0.286434	3.75121	1.61973	0.002603	4.1365	---
1398252_at	Mecr	1.20287	0.0153403	7.34727	1.61947	0.000135993	7.5891	mitochondrial trans-2-enoyl-CoA reductase
1390837_at	---	0.946403	0.450327	7.26308	1.61926	0.00630411	7.52266	---
1376431_at	Sil1	1.20665	0.0301072	7.77772	1.61909	0.000141501	8.00598	SIL1 homolog, endoplasmic reticulum chaperone (S. cerevisiae)
1369249_at	Ankh	1.23245	0.132951	8.87921	1.61886	0.0108967	9.04494	ankylosis, progressive homolog (mouse)
1370877_at	Nfasc	1.16884	0.0759378	8.62458	1.61829	3.25088e-05	8.85403	neurofascin
1387107_at	Zbtb7a	1.17589	0.114049	6.64778	1.61824	0.000135993	6.92646	zinc finger and BTB domain containing 7a
1371710_at	Etnk1	1.13415	0.0769014	10.8746	1.61819	0.000117267	11.0918	ethanolamine kinase 1
1369615_at	Rap2a	1.0441	0.756009	8.10689	1.61766	0.000905826	8.12936	RAS related protein 2a
1386709_at	---	1.37481	0.02605	6.93924	1.61742	0.000707554	7.19988	---
1385060_at	Tmem198b	0.970177	0.703722	8.06051	1.61709	0.000962365	8.42892	transmembrane protein 198b
1395537_at	Slc35f6	1.14174	0.0552504	7.79513	1.61699	3.12746e-05	8.1495	solute carrier family 35, member F6
1394745_at	---	2.35637	0.00122597	4.02749	1.61653	0.0160011	3.90868	---
1392933_a_at	---	0.897358	0.266889	9.14951	1.61569	0.000401081	9.54517	---
1373142_at	Ghitm	1.1517	0.0379788	10.8206	1.61565	1.34513e-05	11.0925	growth hormone inducible transmembrane protein
1372969_at	Fbxl3	1.1973	0.0213049	8.89022	1.61546	0.000153078	8.97873	F-box and leucine-rich repeat protein 3
1382068_at	---	0.979865	0.827563	8.92377	1.61534	5.22975e-05	9.20868	---
1397215_at	---	1.18895	0.04687	7.43161	1.61532	0.000312016	7.25276	---
1376601_at	Sema6a	1.32154	0.0341416	9.43268	1.61513	0.0486583	9.39551	sema domain, transmembrane domain (TM), and cytoplasmic domain, (semaphorin) 6A
1380522_at	---	1.1442	0.158598	6.04455	1.61509	0.00119848	6.40226	---
1396388_at	Kctd4	1.25714	0.128932	7.02879	1.6145	0.0085823	6.68163	potassium channel tetramerisation domain containing 4
1391663_at	---	1.11169	0.329605	7.08116	1.61349	0.000247539	7.11744	---
1369738_s_at	Crem	1.07717	0.421592	7.49909	1.61307	5.28068e-05	7.95542	cAMP responsive element modulator
1376073_at	Sel1l	1.20934	0.0202362	7.58594	1.61269	2.16439e-05	7.60049	sel-1 suppressor of lin-12-like (C. elegans)
1373958_at	Armcx3	0.97466	0.684128	9.60687	1.61229	0.000491799	9.95979	armadillo repeat containing, X-linked 3
1373213_at	Snap29	1.06813	0.446389	9.50484	1.6122	0.000483066	9.68166	synaptosomal-associated protein 29
1377856_at	Zfyve27	1.14026	0.161644	6.90321	1.61195	0.000123938	7.16369	zinc finger, FYVE domain containing 27
1372392_at	---	0.807665	0.0184061	10.3379	1.61194	0.000623143	10.8519	---
1392527_at	RGD1560220	1.09302	0.264299	11.4183	1.61179	0.000133433	11.654	similar to homolog of yeast TIM14 isoform c
1381823_at	---	1.08583	0.290376	5.47311	1.61164	8.22058e-05	5.70808	---
1372344_at	Hbs1l	1.18094	0.00979562	10.0811	1.60997	1.91597e-05	10.1921	Hbs1-like (S. cerevisiae)
1395204_at	---	1.25906	0.0290058	10.4424	1.60938	0.00133182	10.3182	---
1384733_at	Lgi3	1.37834	0.0058664	7.14682	1.60866	0.000105162	7.43773	leucine-rich repeat LGI family, member 3
1381929_at	LOC100909758	1.08112	0.399714	4.62769	1.6085	0.000627017	4.8699	vitamin K epoxide reductase complex subunit 1-like protein 1-like
1372987_at	Tyk2	1.03864	0.520201	7.55968	1.60828	3.58579e-05	7.72956	tyrosine kinase 2
1372722_at	---	1.08366	0.174679	9.19129	1.60817	8.76076e-05	9.51279	---
1370957_at	Il6st	1.19811	0.0825624	9.32188	1.60801	6.68227e-05	9.88978	interleukin 6 signal transducer
1390424_at	LOC100910525	1.02765	0.826182	6.24791	1.60762	0.000256379	6.52156	uncharacterized LOC100910525
1393636_at	---	1.11293	0.231403	7.4214	1.60652	0.000731243	7.75893	---
1382477_at	LOC690251 /// RGD1564247 /// Senp5	1.31126	0.0622438	7.04762	1.60601	4.02084e-05	6.9517	similar to SUMO/sentrin specific protease 5 /// similar to SUMO/sentrin specific protease 5 /// Sumo1/sentrin/SMT3 specific peptidase 5
1374629_at	---	1.26209	0.0237789	8.95022	1.60572	3.1877e-05	8.95363	---
1368273_at	Mapk6	1.32052	0.00594532	10.1056	1.60508	6.34771e-05	10.0728	mitogen-activated protein kinase 6
1380108_at	Wbp1	1.1054	0.145228	8.37116	1.60499	0.00229126	8.57312	WW domain binding protein 1
1382355_at	Galnt4	0.879408	0.083598	5.93549	1.60478	0.00120109	6.48559	UDP-N-acetyl-alpha-D-galactosamine:polypeptide N-acetylgalactosaminyltransferase 4 (GalNAc-T4)
1374226_at	Col7a1	1.07679	0.528405	5.87537	1.60426	0.000943863	6.21355	collagen, type VII, alpha 1
1369656_at	LOC100911343 /// Pcyt1a	1.24588	0.0128766	6.6768	1.60388	0.000559716	6.69231	choline-phosphate cytidylyltransferase A-like /// phosphate cytidylyltransferase 1, choline, alpha
1392870_at	---	1.06856	0.48256	3.39828	1.60337	0.000118542	3.70143	---
1390706_at	Sptbn1	1.36129	0.0157536	8.65099	1.60307	4.01264e-05	8.66773	spectrin, beta, non-erythrocytic 1
1368259_at	Ptgs1	1.11479	0.403038	5.7329	1.60288	0.00873275	5.84744	prostaglandin-endoperoxide synthase 1
1382569_at	Paqr9	1.53184	0.000799556	6.28823	1.60268	0.000934309	6.11857	progestin and adipoQ receptor family member IX
1390348_at	Folr2	1.09871	0.645274	7.18739	1.60243	0.00832168	6.98141	folate receptor 2 (fetal)
1367882_at	Map1a	1.23739	0.0457569	9.50155	1.60183	3.78622e-05	9.76579	microtubule-associated protein 1A
1391422_at	Dnajb6 /// LOC681138 /// LOC690183	1.17888	0.0223275	8.87747	1.60122	0.000135825	9.04391	DnaJ (Hsp40) homolog, subfamily B, member 6 /// similar to DnaJ (Hsp40) homolog, subfamily B, member 6 /// similar to DnaJ homolog subfamily B member 6 (Heat shock protein J2) (HSJ-2) (MRJ) (mDj4)
1391517_at	---	1.07214	0.276664	6.66945	1.60096	0.00014009	6.95724	---
1367540_at	Zfyve26	0.777752	0.00106169	8.49789	1.6005	0.00149539	8.93382	zinc finger, FYVE domain containing 26
1374729_at	LOC100911792	0.845618	0.0154484	8.49716	1.60047	0.00164899	8.8227	UV radiation resistance-associated gene protein-like
1393736_at	---	1.02099	0.921734	8.40355	1.60038	0.0414888	8.35146	---
1376645_at	Medag	0.999841	0.999255	5.27542	1.60027	0.020002	5.58587	mesenteric estrogen-dependent adipogenesis
1383421_at	---	0.811702	0.0432444	8.40869	1.60015	0.00561796	8.43277	---
1371718_at	Sra1	1.16836	0.0144913	9.62241	1.59954	8.67907e-05	9.8843	steroid receptor RNA activator 1
1379517_at	Rgs6	1.8024	0.00401862	6.53345	1.59929	0.00163151	6.74956	regulator of G-protein signaling 6
1368045_at	Slc31a1	1.08226	0.222289	7.94726	1.59914	2.37054e-05	8.46483	solute carrier family 31 (copper transporters), member 1
1395617_at	Cadm4	1.37327	0.00921851	8.52204	1.59894	0.00907129	8.41573	cell adhesion molecule 4
1393138_at	Jund	0.886005	0.0786947	10.405	1.59891	0.000100286	11.1993	jun D proto-oncogene
1388534_at	---	1.13547	0.0516903	9.92968	1.59888	6.30754e-05	10.3681	---
1382306_at	Arih1	1.23596	0.0216063	7.53831	1.59876	7.22126e-05	7.70088	ariadne homolog, ubiquitin-conjugating enzyme E2 binding protein, 1 (Drosophila)
1383715_at	Tmem38b	1.10775	0.109752	7.8977	1.59803	0.000291951	8.21406	transmembrane protein 38B
1368074_at	Gale	1.50282	0.00898581	8.1188	1.59764	0.000123622	7.95061	UDP-galactose-4-epimerase
1395510_at	Abhd1	1.41263	0.0113271	6.30972	1.59691	0.000653903	6.61742	abhydrolase domain containing 1
1386647_at	Map7	1.28833	0.0980146	8.23721	1.59646	0.000121465	8.16438	microtubule-associated protein 7
1370821_at	Tpmt	1.28309	0.00181667	8.70163	1.59604	2.61206e-05	8.74167	thiopurine S-methyltransferase
1394118_at	Ate1	1.11219	0.246674	8.03704	1.59541	0.00026758	7.98606	arginyltransferase 1
1383449_at	---	1.04111	0.769472	6.73985	1.59521	7.29402e-05	6.8806	---
1372489_at	Slmap	1.20474	0.0165722	9.08391	1.5944	0.000785143	9.08821	sarcolemma associated protein
1395151_at	---	1.15134	0.0960128	7.31026	1.59411	0.00027817	7.49098	---
1370181_at	Rab4a	1.11525	0.105466	9.97052	1.5941	0.000248161	10.216	RAB4A, member RAS oncogene family
1388555_at	Txndc17	1.09132	0.275607	9.72017	1.59312	0.000138638	10.0336	thioredoxin domain containing 17
1368817_at	Psme4	1.09758	0.180986	9.3508	1.5931	6.34771e-05	9.4247	proteasome (prosome, macropain) activator subunit 4
1383038_at	---	1.06842	0.302713	6.59908	1.59309	0.000314926	6.66797	---
1392951_at	Pafah1b2	1.11669	0.0494951	10.4302	1.59306	4.35134e-05	10.6191	platelet-activating factor acetylhydrolase 1b, catalytic subunit 2
1378796_at	Omg	0.783336	0.0017898	11.1585	1.59235	0.0435475	11.5758	oligodendrocyte-myelin glycoprotein
1389196_at	LOC681367	1.08902	0.2024	9.9302	1.5921	3.15788e-05	10.2372	hypothetical protein LOC681367
1398254_at	Renbp	0.901999	0.25257	8.60094	1.59207	0.000724682	9.69074	renin binding protein
1388208_a_at	Ret	1.04148	0.568623	5.47981	1.59184	0.0155491	5.77992	ret proto-oncogene
1372128_at	Mrps12	1.22643	0.0116123	10.4328	1.59125	7.43946e-05	10.4667	mitochondrial ribosomal protein S12
1382466_at	Snrnp48	1.19155	0.0133542	7.67628	1.59019	0.000279743	7.57032	small nuclear ribonucleoprotein 48k (U11/U12)
1374633_at	Pm20d2	1.79735	0.000956373	7.51937	1.58981	0.000461642	7.80617	peptidase M20 domain containing 2
1391935_at	Eif4e3	1.15055	0.119124	4.69709	1.58919	0.0014979	4.69732	eukaryotic translation initiation factor 4E family member 3
1373107_at	Alg1	1.24204	0.0258072	7.91052	1.58861	0.000390008	7.94177	ALG1, chitobiosyldiphosphodolichol beta-mannosyltransferase
1395704_at	---	1.44006	0.000407319	8.80071	1.58752	0.00179055	8.55985	---
1376424_at	---	1.50312	0.0507035	6.79185	1.58752	0.00143182	6.98382	---
1384784_at	Clca2 /// Clca4l	1.19311	0.064404	4.0316	1.58739	0.000217839	4.33391	chloride channel calcium activated 2 /// chloride channel calcium activated 4-like
1382737_at	RGD1304884	1.15058	0.119648	6.04807	1.58734	0.00546825	6.28237	similar to RIKEN cDNA 6430548M08
1372086_at	Fhdc1	1.44829	0.000452236	7.02938	1.58724	0.000105008	7.05173	FH2 domain containing 1
1390937_at	Ppp1r36	1.00823	0.931846	7.47936	1.58665	0.00980398	8.22928	protein phosphatase 1, regulatory subunit 36
1375526_at	Tmem256	1.06814	0.416073	10.4077	1.58577	0.00026758	10.708	transmembrane protein 256
1380994_at	Otud7b	1.05161	0.729975	5.74153	1.58559	0.0038189	6.00991	OTU domain containing 7B
1382169_x_at	Elavl3	1.29896	0.0217908	9.54923	1.58541	0.000858704	9.78774	ELAV (embryonic lethal, abnormal vision, Drosophila)-like 3 (Hu antigen C)
1368206_at	Acot8	1.12637	0.0587756	9.21881	1.58517	3.26577e-05	9.40619	acyl-CoA thioesterase 8
1391113_at	Rhbdl3	0.979363	0.883532	6.134	1.58507	0.0030423	6.7595	rhomboid, veinlet-like 3 (Drosophila)
1392588_at	Dstyk	1.09559	0.255667	9.35815	1.58483	0.00112453	9.46235	dual serine/threonine and tyrosine protein kinase
1387101_at	Acsl4	2.02178	0.000247326	10.8367	1.58474	0.00888895	10.3098	acyl-CoA synthetase long-chain family member 4
1384337_x_at	Cln3	1.10476	0.118454	7.83185	1.58433	0.000122299	8.18803	ceroid-lipofuscinosis, neuronal 3
1381012_at	Serpinf1	1.49761	0.00152645	6.77405	1.58374	0.000989465	7.183	serpin peptidase inhibitor, clade F (alpha-2 antiplasmin, pigment epithelium derived factor), member 1
1371060_at	Trim23	1.62327	0.00187471	9.10709	1.5834	8.62581e-05	8.85049	tripartite motif-containing 23
1373673_at	---	1.40131	0.00971226	8.62227	1.58298	0.000169462	8.58309	---
1382183_at	Mpp7	1.57089	0.000247086	7.12127	1.58238	0.00156993	7.0216	membrane protein, palmitoylated 7 (MAGUK p55 subfamily member 7)
1370693_a_at	Cnp	1.19706	0.0798992	13.1904	1.58218	2.20244e-05	13.2598	2',3'-cyclic nucleotide 3' phosphodiesterase
1393000_at	LOC100910792	0.902041	0.120879	9.36636	1.58217	0.000591927	9.68423	amphiphysin-like
[truncated: 3,615 more rows]
