# Supplementary material for: Quetiapine has an additive effect to triiodothyronine in inducing differentiation of oligodendrocyte precursor cells through induction of cholesterol biosynthesis
Source: PLoS One. 2019 Sep 6;14(9):e0221747. doi: 10.1371/journal.pone.0221747 (PMC6730995; doi:10.1371/journal.pone.0221747)
Supplement: S4 Table — (XLSX) [file pone.0221747.s008.xlsx]

## Sheet: Hallmark Pathways
	Day 4 T3		Day 4 Quetiapine		Day 4 T3 + Quetiapine
Gene Set	NES	FDR	NES	FDR	NES	FDR
HALLMARK_CHOLESTEROL_HOMEOSTASIS	1.91	0.008	2.09	0.001	2.16	0
HALLMARK_E2F_TARGETS	-2.61	0	-1.9	0	-2.42	0
HALLMARK_G2M CHECKPOINT	-2.38	0	-1.42	0.078	-2.1	0
